# Supplementary material for: Isopropyl 2-(5-chloro-3-methyl­sulfinyl-1-benzofuran-2-yl)acetate
Source: Acta Crystallogr Sect E Struct Rep Online. 2008 Dec 3;65(Pt 1):o3. doi: 10.1107/S1600536808039937 (PMC2967855; doi:10.1107/S1600536808039937)
Supplement: Supplementary file 2 [file e-65-000o3-Isup2.hkl]

# 
# h,k,l, Fc-squared, Fo-squared, sigma(Fo-squared) and status flag 
# 
data_I
_shelx_title ' 08ZKS IN P-1' 
_shelx_refln_list_code          4 
_shelx_F_calc_maximum      106.22 
_exptl_crystal_F_000       328.00 
_reflns_d_resolution_high  0.8410 
 
loop_ 
 _symmetry_equiv_pos_as_xyz 
 'x, y, z' 
 '-x, -y, -z' 
 
_cell_length_a     7.8824 
_cell_length_b    10.0352 
_cell_length_c    10.9004 
_cell_angle_alpha  69.254 
_cell_angle_beta   81.662 
_cell_angle_gamma  67.703 
 
_shelx_F_squared_multiplier     1.000 
 
loop_ 
 _refln_index_h 
 _refln_index_k 
 _refln_index_l 
 _refln_F_squared_calc 
 _refln_F_squared_meas 
 _refln_F_squared_sigma 
 _refln_observed_status 
   1   0   0       58.86       57.27      0.70 o 
   2   0   0      699.39      682.77      6.75 o 
   3   0   0       52.49       60.38      0.92 o 
   4   0   0     1764.64     1826.29     17.62 o 
   5   0   0      369.55      366.39      4.59 o 
   6   0   0        1.37        3.92      0.88 o 
   7   0   0       33.07       35.05      0.99 o 
   8   0   0       74.83       81.54      2.92 o 
  -8   1   0       19.88       18.18      1.46 o 
  -7   1   0       41.25       45.89      2.09 o 
  -6   1   0       98.29       96.63      1.67 o 
  -5   1   0      171.20      166.48      2.25 o 
  -4   1   0       29.55       32.84      0.94 o 
  -3   1   0      136.35      124.43      1.59 o 
  -2   1   0     1541.13     1600.22     15.37 o 
  -1   1   0     5595.58     5404.71     55.43 o 
   1   1   0       50.82       45.83      0.74 o 
   2   1   0     2118.34     2210.28     21.19 o 
   3   1   0     1514.48     1565.03     15.07 o 
   4   1   0      381.50      343.14      3.74 o 
   5   1   0      289.40      295.86      3.43 o 
   6   1   0      241.24      218.28      2.82 o 
   7   1   0       24.50       26.45      1.98 o 
   8   1   0       86.57       89.79      2.94 o 
  -7   2   0       16.40       15.41      1.50 o 
  -6   2   0       45.78       46.03      2.14 o 
  -5   2   0        0.07        1.61      0.35 o 
  -4   2   0        1.43        0.08      0.24 o 
  -3   2   0       33.63       31.73      0.69 o 
  -2   2   0     1401.09     1602.08     15.43 o 
  -1   2   0     5101.35     4997.47     79.76 o 
   0   2   0      110.51      114.79      1.32 o 
   1   2   0     1573.96     1521.62     17.90 o 
   2   2   0      164.40      159.97      2.26 o 
   3   2   0      140.79      128.63      1.57 o 
   4   2   0      278.46      295.21      3.28 o 
   5   2   0     1177.68     1171.82     15.23 o 
   6   2   0        2.64        4.64      0.80 o 
   7   2   0       28.24       25.96      1.05 o 
   8   2   0       43.99       42.57      1.38 o 
   9   2   0       14.54       18.30      1.32 o 
  -7   3   0       80.94       70.72      2.95 o 
  -6   3   0       27.74       27.53      1.74 o 
  -5   3   0       48.15       41.36      1.00 o 
  -4   3   0       51.83       64.69      1.19 o 
  -3   3   0      158.77      155.17      2.03 o 
  -2   3   0      935.46      990.61     10.79 o 
  -1   3   0      302.78      358.15      3.79 o 
   0   3   0      482.19      581.14      5.81 o 
   1   3   0        5.95        8.23      0.28 o 
   2   3   0      858.06      917.31     14.24 o 
   3   3   0      186.44      203.37      2.95 o 
   4   3   0       33.05       38.60      1.05 o 
   5   3   0       18.86       22.24      0.60 o 
   6   3   0       39.14       36.75      1.18 o 
   7   3   0       35.23       34.98      1.23 o 
   8   3   0        0.13        0.95      1.11 o 
   9   3   0       24.85       24.40      1.13 o 
  -6   4   0       18.52       18.10      1.54 o 
  -5   4   0       44.75       66.43      2.72 o 
  -4   4   0      232.73      221.35      2.88 o 
  -3   4   0        0.21        2.04      0.36 o 
  -2   4   0       49.72       37.47      0.82 o 
  -1   4   0      424.34      478.79      5.02 o 
   0   4   0      188.18      179.36      2.13 o 
   1   4   0      247.04      233.96      2.61 o 
   2   4   0       27.20       39.61      0.57 o 
   3   4   0     1315.05     1426.90     16.89 o 
   4   4   0        2.39        1.97      0.63 o 
   5   4   0        9.07        7.71      1.23 o 
   6   4   0        8.25        8.44      0.68 o 
   7   4   0       62.05       62.82      1.70 o 
   8   4   0       21.29       21.37      1.05 o 
   9   4   0        0.77        4.12      1.30 o 
  -6   5   0       12.06       19.75      1.63 o 
  -5   5   0        8.79        9.50      1.49 o 
  -4   5   0       85.85       95.16      3.30 o 
  -3   5   0      161.62      141.62      2.08 o 
  -2   5   0       15.73       17.14      0.79 o 
  -1   5   0       17.21       15.48      0.57 o 
   0   5   0      765.54      791.99      8.01 o 
   1   5   0      147.99      159.76      2.00 o 
   2   5   0       66.66       64.59      1.85 o 
   3   5   0      192.21      205.88      3.18 o 
   4   5   0      175.87      170.60      2.88 o 
   5   5   0      263.37      265.67      4.09 o 
   6   5   0       14.40       14.86      0.85 o 
   7   5   0       17.53       14.34      0.87 o 
   8   5   0        0.16        1.73      0.62 o 
   9   5   0        1.08        2.21      0.75 o 
  -5   6   0        0.78        4.75      1.40 o 
  -4   6   0        2.69        1.44      1.10 o 
  -3   6   0        0.08       -1.38      0.92 o 
  -2   6   0        0.15        1.28      0.73 o 
  -1   6   0      548.22      549.78      5.94 o 
   0   6   0       30.52       30.80      0.79 o 
   1   6   0       14.00       11.10      0.50 o 
   2   6   0       41.62       36.80      1.09 o 
   3   6   0      242.80      216.50      3.41 o 
   4   6   0      236.20      241.09      3.80 o 
   5   6   0      202.11      213.58      3.60 o 
   6   6   0        5.24        7.74      1.28 o 
   7   6   0        2.23        3.04      0.68 o 
   8   6   0       40.03       46.73      1.61 o 
   9   6   0        8.79       10.46      0.90 o 
  -4   7   0        0.14       -0.49      1.18 o 
  -3   7   0        8.82       11.90      1.38 o 
  -2   7   0        7.20        8.87      0.80 o 
  -1   7   0       45.92       45.63      1.11 o 
   0   7   0       21.40       21.52      0.75 o 
   1   7   0       78.45       76.00      1.36 o 
   2   7   0      125.93      119.71      2.32 o 
   3   7   0       14.30       16.63      0.83 o 
   4   7   0       11.90       10.46      1.39 o 
   5   7   0      409.07      397.42      5.88 o 
   6   7   0       70.91       51.16      1.96 o 
   7   7   0       92.68      101.57      2.45 o 
   8   7   0       26.01       20.87      2.63 o 
  -3   8   0       24.61       21.77      1.79 o 
  -2   8   0        1.72        4.86      1.34 o 
  -1   8   0        2.04        2.63      0.54 o 
   0   8   0       30.96       28.96      0.89 o 
   1   8   0        2.63        2.90      0.74 o 
   2   8   0        7.97        9.64      0.94 o 
   3   8   0       24.35       19.32      1.59 o 
   4   8   0     1161.87     1076.47     17.09 o 
   5   8   0       34.97       37.01      1.36 o 
   6   8   0       64.65       58.53      1.77 o 
   7   8   0       38.07       35.82      1.42 o 
   8   8   0       78.06       71.64      2.13 o 
  -2   9   0        8.22       12.98      1.63 o 
  -1   9   0        4.91        6.46      1.32 o 
   0   9   0       21.83       19.81      0.99 o 
   1   9   0        4.08        5.98      0.78 o 
   2   9   0        0.34        0.05      0.60 o 
   3   9   0       14.60       13.52      0.94 o 
   4   9   0      127.37      115.96      2.60 o 
   5   9   0        5.46        8.34      1.25 o 
   6   9   0        2.54        2.71      0.93 o 
   7   9   0       18.29       12.99      1.31 o 
   1  10   0        2.73        5.81      0.85 o 
   2  10   0       25.52       22.16      1.10 o 
   3  10   0       93.36       99.91      2.43 o 
   4  10   0       12.28       12.78      0.91 o 
   5  10   0       17.67       17.86      1.07 o 
   6  10   0        0.67        0.97      0.74 o 
   2  11   0       41.09       45.87      1.98 o 
   3  11   0        8.24       10.49      0.96 o 
   4  11   0       19.46       19.45      1.12 o 
  -6 -10   1       53.20       52.35      1.84 o 
  -5 -10   1        1.14        2.14      0.72 o 
  -4 -10   1       26.95       24.26      1.19 o 
  -3 -10   1        6.11        9.38      0.89 o 
  -2 -10   1       36.86       38.28      1.46 o 
  -1 -10   1       48.38       47.42      2.48 o 
   0 -10   1       18.26       20.40      1.72 o 
  -7  -9   1      103.73      106.51      3.72 o 
  -6  -9   1        3.71        4.43      0.83 o 
  -5  -9   1       46.47       42.38      1.54 o 
  -4  -9   1        6.37        9.04      0.90 o 
  -3  -9   1      209.46      212.82      3.83 o 
  -2  -9   1       34.65       33.42      1.30 o 
  -1  -9   1        7.43       10.87      0.86 o 
   0  -9   1       87.30       76.99      3.01 o 
   1  -9   1        2.62        4.08      1.26 o 
   2  -9   1       70.19       79.36      3.18 o 
  -8  -8   1        2.44        6.11      0.95 o 
  -7  -8   1        0.02        0.80      0.65 o 
  -6  -8   1       13.68       15.70      1.43 o 
  -5  -8   1      144.30      141.09      2.93 o 
  -4  -8   1      271.11      277.23      4.54 o 
  -3  -8   1       56.66       49.09      1.53 o 
  -2  -8   1        4.74        3.47      0.71 o 
  -1  -8   1      199.77      195.96      3.38 o 
   0  -8   1       23.50       20.42      0.81 o 
   1  -8   1       74.03       71.86      1.94 o 
   2  -8   1       11.25       10.42      1.36 o 
   3  -8   1       51.30       59.80      2.83 o 
  -8  -7   1       30.95       29.27      1.30 o 
  -7  -7   1        0.46        0.55      1.52 o 
  -6  -7   1        2.13        3.80      0.71 o 
  -5  -7   1      178.68      164.60      3.15 o 
  -4  -7   1        0.10        0.36      0.61 o 
  -3  -7   1       32.35       26.77      1.43 o 
  -2  -7   1        3.32        5.41      0.68 o 
  -1  -7   1       10.11       10.45      0.55 o 
   0  -7   1        0.57        0.49      0.40 o 
   1  -7   1       15.75       18.13      0.72 o 
   2  -7   1        1.96        1.59      0.69 o 
   3  -7   1       12.15       12.11      1.37 o 
   4  -7   1       10.86       12.84      1.52 o 
  -8  -6   1        7.39        9.51      0.87 o 
  -7  -6   1      183.48      172.41      3.37 o 
  -6  -6   1       61.53       60.01      1.70 o 
  -5  -6   1      687.29      639.69      8.58 o 
  -4  -6   1      176.89      180.46      3.13 o 
  -3  -6   1      100.86       92.83      1.95 o 
  -2  -6   1      185.46      191.30      3.10 o 
  -1  -6   1       16.31       16.71      1.06 o 
   0  -6   1      140.00      145.03      2.05 o 
   1  -6   1        1.12        2.67      0.45 o 
   2  -6   1        1.80        1.30      0.64 o 
   3  -6   1        2.79        3.57      0.79 o 
   4  -6   1        3.34        4.13      1.25 o 
   5  -6   1        3.31        3.26      1.36 o 
  -9  -5   1        6.10       10.25      0.92 o 
  -8  -5   1      133.02      132.51      2.89 o 
  -7  -5   1       10.19        8.68      0.82 o 
  -6  -5   1      101.14       87.13      2.06 o 
  -5  -5   1      171.54      177.14      3.11 o 
  -4  -5   1      246.96      243.49      4.10 o 
  -3  -5   1      288.14      289.94      4.21 o 
  -2  -5   1      108.90       85.55      1.50 o 
  -1  -5   1      175.99      176.30      2.20 o 
   0  -5   1      411.23      410.47      4.46 o 
   1  -5   1       24.71       25.63      0.72 o 
   2  -5   1       19.58       16.65      0.87 o 
   3  -5   1      259.59      241.63      3.96 o 
   4  -5   1        0.21        0.49      0.66 o 
   5  -5   1       34.19       31.52      1.94 o 
   6  -5   1        0.00        0.75      1.21 o 
  -9  -4   1       34.38       38.24      2.50 o 
  -8  -4   1        4.62        5.06      1.22 o 
  -7  -4   1       25.95       23.06      1.05 o 
  -6  -4   1      103.24       99.57      2.19 o 
  -5  -4   1      320.88      329.39      4.99 o 
  -4  -4   1      164.47      146.30      2.53 o 
  -3  -4   1     1085.43     1045.73     12.87 o 
  -2  -4   1      122.66      114.17      1.48 o 
  -1  -4   1     1145.49     1201.16     11.73 o 
   0  -4   1       22.43       17.83      0.51 o 
   1  -4   1       83.55       84.14      1.28 o 
   2  -4   1      619.61      587.22      6.15 o 
   3  -4   1      101.67       90.84      1.46 o 
   4  -4   1       30.76       25.91      1.08 o 
   5  -4   1       22.07       24.92      1.15 o 
   6  -4   1        2.73        4.18      1.28 o 
  -9  -3   1        0.70        2.36      0.71 o 
  -8  -3   1       84.31       87.09      2.16 o 
  -7  -3   1       58.71       50.77      1.50 o 
  -6  -3   1      123.24      129.42      2.48 o 
  -5  -3   1      366.06      340.29      4.85 o 
  -4  -3   1     2038.05     2158.64     22.51 o 
  -3  -3   1        5.67        6.30      0.44 o 
  -2  -3   1      193.92      235.17      2.62 o 
  -1  -3   1      679.68      658.30      7.59 o 
   0  -3   1       22.81       20.99      0.49 o 
   1  -3   1      530.99      527.86      5.41 o 
   2  -3   1       12.84       10.96      0.43 o 
   3  -3   1      464.49      488.19      5.21 o 
   4  -3   1        1.20        0.20      0.64 o 
   5  -3   1       40.75       39.30      1.54 o 
   6  -3   1        8.70        9.71      1.18 o 
   7  -3   1        2.51        6.76      1.40 o 
  -9  -2   1        1.65        3.29      1.22 o 
  -8  -2   1        0.18        1.49      1.98 o 
  -7  -2   1        6.99        6.87      1.69 o 
  -6  -2   1       50.51       49.82      1.92 o 
  -5  -2   1       13.64       17.82      0.51 o 
  -4  -2   1      146.71      169.25      2.10 o 
  -3  -2   1        7.12       15.47      0.57 o 
  -2  -2   1     1504.11     1446.62     14.14 o 
  -1  -2   1        0.30        0.29      0.20 o 
   0  -2   1      513.83      544.94      5.44 o 
   1  -2   1        1.24        0.31      0.24 o 
   2  -2   1      401.13      401.50      5.04 o 
   3  -2   1      723.22      714.17      7.23 o 
   4  -2   1       53.40       46.77      0.94 o 
   5  -2   1       31.81       31.76      1.15 o 
   6  -2   1       27.73       33.93      1.27 o 
   7  -2   1       55.13       59.47      2.62 o 
  -7  -1   1       46.74       47.51      1.47 o 
  -6  -1   1      175.64      161.92      2.73 o 
  -5  -1   1      237.06      257.40      3.88 o 
  -4  -1   1      669.19      682.39      8.49 o 
  -3  -1   1      292.13      283.94      4.45 o 
  -2  -1   1       47.23       70.73      0.95 o 
  -1  -1   1      380.18      369.27      3.78 o 
   0  -1   1       72.26       68.69      0.82 o 
   1  -1   1     1687.21     1610.62     26.41 o 
   2  -1   1      217.14      258.00      2.77 o 
   3  -1   1       46.20       49.47      0.84 o 
   4  -1   1      588.11      620.14      6.42 o 
   5  -1   1        1.12        0.70      0.74 o 
   6  -1   1      362.81      376.29      5.60 o 
   7  -1   1       10.33       10.70      0.98 o 
   8  -1   1      102.93      117.82      3.86 o 
  -8   0   1       59.29       61.00      2.41 o 
  -7   0   1       14.36       12.39      0.56 o 
  -6   0   1      321.56      326.11      3.91 o 
  -5   0   1       31.89       30.86      0.78 o 
  -4   0   1      689.20      629.62      6.46 o 
  -3   0   1       28.60       29.57      0.60 o 
  -2   0   1     1382.51     1363.76     13.15 o 
  -1   0   1      274.10      306.96      3.14 o 
   1   0   1     3152.47     3202.87     86.41 o 
   2   0   1       73.10       93.38      1.15 o 
   3   0   1      117.84      128.60      1.60 o 
   4   0   1      334.35      392.37      4.23 o 
   5   0   1       57.13       72.97      1.52 o 
   6   0   1      265.81      235.72      3.03 o 
   7   0   1       83.56       79.89      3.33 o 
   8   0   1       44.83       41.66      1.47 o 
  -8   1   1        0.10        3.68      1.04 o 
  -7   1   1        4.27        6.13      0.98 o 
  -6   1   1       60.43       62.00      1.28 o 
  -5   1   1       45.60       35.72      1.09 o 
  -4   1   1      376.21      377.67      4.13 o 
  -3   1   1      124.39      120.55      1.55 o 
  -2   1   1     1009.00      975.54      9.50 o 
  -1   1   1     7980.70     6954.47    180.39 o 
   0   1   1        0.89        0.91      0.20 o 
   1   1   1       18.91        7.60      0.20 o 
   2   1   1     1294.88     1370.41     15.59 o 
   3   1   1       41.78       58.90      1.06 o 
   4   1   1      123.96      105.83      1.84 o 
   5   1   1      228.03      262.85      3.89 o 
   6   1   1       58.74       75.58      1.36 o 
   7   1   1       10.01       12.28      1.12 o 
  -6   2   1        0.25        0.75      1.11 o 
  -5   2   1      115.85      124.61      3.00 o 
  -4   2   1       19.17       21.39      1.42 o 
  -3   2   1      768.43      748.86      7.55 o 
  -2   2   1       17.75       11.27      0.38 o 
  -1   2   1    11282.52    10752.45    225.62 o 
   0   2   1     2060.99     2004.89     16.98 o 
   1   2   1     1818.57     1819.35     48.06 o 
   2   2   1     1727.96     1682.91     31.26 o 
   3   2   1      290.55      268.44      2.91 o 
   4   2   1     1729.10     1970.18     23.34 o 
   5   2   1        4.38        7.14      0.97 o 
   6   2   1      134.48      117.02      1.98 o 
   7   2   1        0.04        1.66      0.40 o 
   8   2   1       70.61       66.09      2.56 o 
   9   2   1       19.05       17.47      1.35 o 
  -6   3   1       45.27       47.08      2.27 o 
  -5   3   1       13.79       15.03      0.78 o 
  -4   3   1       27.63       26.54      0.74 o 
  -3   3   1      262.07      272.76      3.15 o 
  -2   3   1      165.29      162.40      2.23 o 
  -1   3   1     3414.39     3443.50     32.68 o 
   0   3   1        0.84        0.70      0.32 o 
   1   3   1     2160.69     2206.43     31.00 o 
   2   3   1      941.85      930.85      9.24 o 
   3   3   1     1850.33     1846.71     20.72 o 
   4   3   1      623.63      664.96      7.72 o 
   5   3   1       17.66        8.29      1.14 o 
   6   3   1       98.06      104.27      1.63 o 
   7   3   1      679.38      681.66      8.99 o 
   8   3   1        8.15       11.28      0.83 o 
   9   3   1       23.46       28.40      1.72 o 
  -6   4   1       11.58       12.00      1.36 o 
  -5   4   1        0.66        1.45      0.54 o 
  -4   4   1        3.25        4.29      0.59 o 
  -3   4   1        2.24        2.70      0.39 o 
  -2   4   1      478.54      486.67      5.17 o 
  -1   4   1      219.04      259.57      3.89 o 
   0   4   1     1202.95     1275.13     12.38 o 
   1   4   1     1315.75     1397.05     11.85 o 
   2   4   1      767.20      764.08      7.64 o 
   3   4   1      913.19     1057.59     21.70 o 
   4   4   1      839.48      845.99     10.74 o 
   5   4   1        0.25        0.03      0.32 o 
   6   4   1      521.80      514.40      7.00 o 
   7   4   1       52.78       53.01      1.54 o 
   8   4   1       64.47       71.65      1.90 o 
   9   4   1        7.57       10.53      0.84 o 
  -6   5   1        7.52        9.18      1.58 o 
  -5   5   1        5.59       10.67      1.46 o 
  -4   5   1       30.85       30.66      1.12 o 
  -3   5   1      176.07      173.07      2.99 o 
  -2   5   1       27.58       28.26      0.78 o 
  -1   5   1       59.28       68.14      1.17 o 
   0   5   1      340.36      371.22      4.05 o 
   1   5   1      110.05      116.09      1.37 o 
   2   5   1        4.05        7.15      0.38 o 
   3   5   1      595.68      647.39      8.18 o 
   4   5   1        0.05       -0.01      0.98 o 
   5   5   1      242.74      229.36      4.15 o 
   6   5   1       39.68       40.12      1.27 o 
   7   5   1      168.28      163.16      4.04 o 
   8   5   1       19.13       18.72      1.01 o 
   9   5   1       19.37       19.25      1.07 o 
  -5   6   1       27.74       26.82      1.92 o 
  -4   6   1        8.40       10.89      1.26 o 
  -3   6   1        0.25        2.50      0.60 o 
  -2   6   1       42.09       38.58      0.98 o 
  -1   6   1        2.86        6.24      0.54 o 
   0   6   1      188.64      173.20      2.27 o 
   1   6   1       11.63       10.96      0.42 o 
   2   6   1      162.51      176.08      2.24 o 
   3   6   1        9.83        8.87      0.60 o 
   4   6   1       12.60       16.19      0.93 o 
   5   6   1        0.55        0.40      1.35 o 
   6   6   1        0.91        0.64      0.54 o 
   7   6   1        7.08        8.18      1.18 o 
   8   6   1        2.21        1.62      0.66 o 
   9   6   1        2.74        5.48      0.95 o 
  -4   7   1        0.00        2.18      1.34 o 
  -3   7   1       71.04       78.66      3.05 o 
  -2   7   1        6.79        7.82      0.97 o 
  -1   7   1      234.80      224.01      2.95 o 
   0   7   1        0.20        3.31      1.68 o 
   1   7   1      150.30      142.27      1.79 o 
   2   7   1      318.05      323.24      3.26 o 
   3   7   1      325.38      329.72      4.82 o 
   4   7   1      379.91      385.88      9.58 o 
   5   7   1       11.47       13.55      1.22 o 
   6   7   1       79.82       81.38      2.03 o 
   7   7   1        0.21        0.58      0.55 o 
   8   7   1       10.57       11.60      0.90 o 
  -2   8   1       60.45       57.46      1.65 o 
  -1   8   1       42.68       50.70      1.98 o 
   0   8   1       54.28       53.08      1.06 o 
   1   8   1       86.97       86.86      1.36 o 
   2   8   1       24.82       23.63      1.02 o 
   3   8   1      612.89      625.17      8.36 o 
   4   8   1       22.37       23.08      1.08 o 
   5   8   1        4.34        4.19      0.99 o 
   6   8   1       18.05       14.88      1.21 o 
   7   8   1      132.61      123.39      2.80 o 
   8   8   1        3.46        7.14      0.92 o 
  -2   9   1        0.32        1.58      0.94 o 
  -1   9   1        6.17        9.29      0.98 o 
   0   9   1        2.32        8.30      0.66 o 
   1   9   1        1.87        3.49      0.79 o 
   2   9   1       72.56       69.63      1.82 o 
   3   9   1       97.88       97.98      2.27 o 
   4   9   1        0.38        0.13      1.38 o 
   5   9   1        1.38       -0.21      0.64 o 
   6   9   1      152.62      143.13      3.05 o 
   7   9   1       14.05       17.91      1.55 o 
   8   9   1       23.36       21.82      1.21 o 
  -1  10   1        0.05        3.58      0.91 o 
   0  10   1        8.20       12.19      1.17 o 
   1  10   1        1.40        0.72      0.88 o 
   2  10   1        8.60       11.29      0.89 o 
   3  10   1      119.51      106.00      2.47 o 
   4  10   1       27.05       27.28      1.24 o 
   5  10   1       38.22       35.20      1.63 o 
   6  10   1       18.68       21.34      1.36 o 
   7  10   1       27.66       25.70      1.29 o 
   1  11   1        0.88        3.39      1.06 o 
   2  11   1        1.04        3.42      0.96 o 
   3  11   1       42.65       43.17      1.96 o 
   4  11   1       23.90       21.46      1.17 o 
   5  11   1        4.32        5.40      1.18 o 
  -5 -10   2       18.94       20.66      1.14 o 
  -4 -10   2        4.90        4.85      0.86 o 
  -3 -10   2        2.28        3.75      1.18 o 
  -2 -10   2       32.17       35.43      2.26 o 
  -1 -10   2       32.18       36.15      2.25 o 
  -6  -9   2       55.71       56.50      2.33 o 
  -5  -9   2       13.06       12.81      0.91 o 
  -4  -9   2       74.77       72.60      2.03 o 
  -3  -9   2       14.39       16.15      0.96 o 
  -2  -9   2       35.97       36.58      1.36 o 
  -1  -9   2       13.38       13.42      1.54 o 
   0  -9   2        8.00       12.21      1.70 o 
   1  -9   2       11.59       12.92      1.49 o 
  -7  -8   2       57.92       60.89      1.95 o 
  -6  -8   2        0.00        1.73      0.71 o 
  -5  -8   2      149.98      148.62      3.07 o 
  -4  -8   2        2.37        3.54      0.71 o 
  -3  -8   2        0.99        0.96      0.81 o 
  -2  -8   2      235.32      228.79      3.89 o 
  -1  -8   2      167.51      156.46      2.95 o 
   0  -8   2        0.24       -0.67      0.95 o 
   1  -8   2       29.66       34.40      1.36 o 
   2  -8   2        3.71        5.67      1.37 o 
  -8  -7   2       43.90       46.76      1.69 o 
  -7  -7   2       18.89       14.87      0.94 o 
  -6  -7   2       89.40       81.24      2.15 o 
  -5  -7   2       53.89       46.71      1.52 o 
  -4  -7   2       24.66       24.69      1.86 o 
  -3  -7   2      388.48      375.39      7.17 o 
  -2  -7   2       36.50       37.08      1.23 o 
  -1  -7   2       94.60       95.47      2.04 o 
   0  -7   2        4.13        6.65      0.56 o 
   1  -7   2      264.13      265.49      4.39 o 
   2  -7   2        2.26        6.53      0.93 o 
   3  -7   2       10.58       12.42      1.05 o 
   4  -7   2        0.44        2.25      1.23 o 
  -8  -6   2        8.06        9.86      1.00 o 
  -7  -6   2        6.01        6.72      1.42 o 
  -6  -6   2       24.17       23.14      1.07 o 
  -5  -6   2      156.26      155.04      2.97 o 
  -4  -6   2      307.69      289.94      4.50 o 
  -3  -6   2        6.31        6.80      0.66 o 
  -2  -6   2      103.42      105.98      2.11 o 
  -1  -6   2      130.83      139.29      1.99 o 
   0  -6   2      317.65      310.81      3.69 o 
   1  -6   2       90.95       82.94      2.28 o 
   2  -6   2       26.82       22.62      1.12 o 
   3  -6   2       61.08       61.20      1.79 o 
   4  -6   2       78.66       86.92      2.48 o 
   5  -6   2       23.29       26.71      1.93 o 
  -8  -5   2        2.14        2.43      0.69 o 
  -7  -5   2       32.89       35.70      1.35 o 
  -6  -5   2      100.42       77.97      1.99 o 
  -5  -5   2        0.98       -0.28      0.68 o 
  -4  -5   2       13.75       12.50      0.89 o 
  -3  -5   2       62.01       64.25      1.51 o 
  -2  -5   2       81.15       88.58      1.35 o 
  -1  -5   2       34.28       31.62      0.74 o 
   0  -5   2      134.10      146.58      1.99 o 
   1  -5   2       24.07       21.36      0.66 o 
   2  -5   2      281.95      262.00      4.16 o 
   3  -5   2       70.74       78.60      2.73 o 
   4  -5   2       89.12       77.22      2.02 o 
   5  -5   2        0.24        0.88      1.09 o 
  -8  -4   2        4.67        4.91      1.44 o 
  -7  -4   2       25.26       19.40      1.69 o 
  -6  -4   2      660.70      626.19      8.42 o 
  -5  -4   2       51.14       45.84      1.33 o 
  -4  -4   2       42.77       49.20      1.31 o 
  -3  -4   2       12.51       21.33      1.27 o 
  -2  -4   2       11.65       16.13      0.54 o 
  -1  -4   2      142.35      167.86      2.08 o 
   0  -4   2     1211.61     1256.92     12.33 o 
   1  -4   2       27.13       26.67      0.67 o 
   2  -4   2        3.26        5.91      0.41 o 
   3  -4   2       41.47       33.05      2.48 o 
   4  -4   2       69.25       70.88      2.02 o 
   5  -4   2        0.03       -0.11      0.64 o 
   6  -4   2        0.51        0.70      1.10 o 
  -8  -3   2       16.65       16.65      0.94 o 
  -7  -3   2       78.91       74.11      1.91 o 
  -6  -3   2      105.70      102.19      2.18 o 
  -5  -3   2      156.25      138.79      2.54 o 
  -4  -3   2        9.47       10.23      0.41 o 
  -3  -3   2        1.97        6.35      0.38 o 
  -2  -3   2       12.01        7.19      0.37 o 
  -1  -3   2        3.85        4.14      0.49 o 
   0  -3   2      191.86      194.61      2.25 o 
   2  -3   2        0.54        7.15      0.89 o 
   3  -3   2      190.01      192.23      2.41 o 
   4  -3   2       20.62       23.54      1.02 o 
   5  -3   2        9.67        8.63      0.80 o 
   6  -3   2        6.70        7.43      1.27 o 
   7  -3   2        0.53        3.27      1.27 o 
  -8  -2   2        0.70        2.80      1.09 o 
  -7  -2   2        1.28        1.44      0.76 o 
  -6  -2   2      581.30      550.85      7.40 o 
  -5  -2   2       89.05       79.92      1.37 o 
  -4  -2   2       65.82       64.32      1.11 o 
  -3  -2   2      635.72      570.33      5.86 o 
  -2  -2   2     1437.94     1422.22     13.78 o 
  -1  -2   2     4848.42     4718.96     86.80 o 
   0  -2   2       14.50       17.24      0.61 o 
   1  -2   2     1174.41     1120.34     10.94 o 
   2  -2   2      219.49      207.01      2.38 o 
   3  -2   2       63.32       65.16      1.04 o 
   4  -2   2       11.66       11.39      0.72 o 
   5  -2   2        3.89        3.25      0.62 o 
   6  -2   2        2.74        4.01      0.73 o 
   7  -2   2       17.46       21.19      1.13 o 
  -8  -1   2        4.41        7.51      1.19 o 
  -7  -1   2      147.55      143.25      2.72 o 
  -6  -1   2      156.83      152.30      3.79 o 
  -5  -1   2      174.22      167.91      1.97 o 
  -4  -1   2      811.56      790.41      8.02 o 
  -3  -1   2      119.38      132.55      1.71 o 
  -2  -1   2     3239.61     3181.48     37.56 o 
  -1  -1   2        0.93        2.56      0.48 o 
   0  -1   2     7903.18     6903.18    250.81 o 
   1  -1   2        7.39        2.29      0.40 o 
   2  -1   2     1622.50     1667.18     16.23 o 
   3  -1   2      240.74      231.83      2.64 o 
   4  -1   2      831.31      834.09      8.44 o 
   5  -1   2       72.97       61.85      1.58 o 
   6  -1   2      109.83      117.34      2.47 o 
   7  -1   2        0.67        2.23      0.67 o 
   8  -1   2        6.13        8.08      1.31 o 
  -8   0   2        0.16        2.05      1.00 o 
  -7   0   2        2.59        4.29      0.58 o 
  -6   0   2        1.70        2.20      0.50 o 
  -5   0   2      347.12      349.26      4.49 o 
  -4   0   2        1.14        3.48      0.35 o 
  -3   0   2       59.15       46.81      0.73 o 
  -2   0   2        2.07        3.71      0.26 o 
  -1   0   2     5704.25     5622.36     87.07 o 
   0   0   2      170.78      172.23      2.26 o 
   1   0   2     1531.28     1460.58     17.42 o 
   2   0   2     4728.07     4401.78     42.39 o 
   3   0   2     1763.57     1742.75     16.80 o 
   4   0   2      404.11      391.94      4.24 o 
   5   0   2      147.90      156.25      2.11 o 
   6   0   2      146.07      132.81      2.60 o 
   7   0   2       23.62       25.86      1.13 o 
   8   0   2        0.71        1.41      0.69 o 
  -8   1   2        4.64       10.50      0.88 o 
  -7   1   2        0.56        0.93      1.15 o 
  -6   1   2       94.42       82.99      1.64 o 
  -5   1   2       25.04       18.96      0.57 o 
  -4   1   2        5.24       10.55      0.49 o 
  -3   1   2        4.54        3.81      0.28 o 
  -2   1   2       92.32       75.07      0.92 o 
  -1   1   2     2279.82     2454.52     25.42 o 
   0   1   2      377.01      373.57      4.04 o 
   1   1   2      236.48      219.96      2.40 o 
   3   1   2       25.79       35.75      0.65 o 
   4   1   2        6.56       12.42      0.43 o 
   5   1   2      899.20      862.66      8.75 o 
   6   1   2       10.76       13.30      0.57 o 
   7   1   2       74.89       79.55      1.94 o 
   8   1   2        0.01       -0.09      1.35 o 
  -7   2   2      126.15      115.12      2.18 o 
  -6   2   2       73.81       82.73      1.70 o 
  -5   2   2       84.73       74.55      1.50 o 
  -4   2   2       18.79       17.02      0.53 o 
  -3   2   2      766.34      744.52      6.63 o 
  -2   2   2      255.01      300.48      2.86 o 
  -1   2   2     2932.83     2905.67     28.23 o 
   0   2   2     1347.11     1352.43     13.33 o 
   1   2   2        0.27        0.31      0.15 o 
   2   2   2     1196.18     1202.50     15.53 o 
   3   2   2        3.01        3.37      0.23 o 
   4   2   2       45.26       45.89      0.84 o 
   5   2   2      355.75      410.59      4.50 o 
   6   2   2        0.18        1.08      0.45 o 
   7   2   2      116.73      112.66      2.33 o 
   8   2   2       72.43       75.32      2.81 o 
   9   2   2       27.76       27.71      1.98 o 
  -7   3   2       23.84       30.53      2.48 o 
  -6   3   2       17.46       18.51      0.86 o 
  -5   3   2       36.97       39.61      1.12 o 
  -4   3   2      189.48      172.50      2.96 o 
  -3   3   2        0.11        1.14      0.61 o 
  -2   3   2      750.24      813.53      7.17 o 
  -1   3   2      256.17      228.89      2.43 o 
   0   3   2      566.57      616.49      6.18 o 
   1   3   2      410.80      391.01      4.02 o 
   2   3   2      148.50      159.45      1.84 o 
   3   3   2      429.91      470.60      4.84 o 
   4   3   2      343.93      361.33      3.90 o 
   5   3   2       13.77       12.09      0.62 o 
   6   3   2       14.62       13.82      0.58 o 
   7   3   2       17.24       16.18      0.86 o 
   8   3   2      150.46      144.51      4.25 o 
   9   3   2        0.03        1.28      0.90 o 
  -6   4   2       16.44       18.75      1.27 o 
  -5   4   2        6.50        7.37      0.73 o 
  -4   4   2        8.66        7.65      0.84 o 
  -3   4   2      181.67      175.62      4.03 o 
  -2   4   2     3648.11     3601.57     30.13 o 
  -1   4   2      109.98      114.48      1.56 o 
   0   4   2      393.13      376.25      3.51 o 
   1   4   2      512.32      536.04      5.47 o 
   2   4   2      667.33      710.11      9.26 o 
   3   4   2      234.12      251.92      3.15 o 
   4   4   2      879.93     1022.83     10.14 o 
   5   4   2      233.23      236.37      2.90 o 
   6   4   2      187.62      180.98      3.08 o 
   7   4   2        0.61        0.75      0.73 o 
   8   4   2        0.28        0.09      0.58 o 
   9   4   2        4.88        4.21      1.07 o 
  -6   5   2        6.00       10.69      1.32 o 
  -5   5   2        3.90        7.83      0.82 o 
  -4   5   2        8.78       13.50      1.00 o 
  -3   5   2       15.92       16.53      1.17 o 
  -2   5   2     1013.24     1041.04      9.22 o 
  -1   5   2      290.45      311.13      3.14 o 
   0   5   2       16.94       23.84      0.62 o 
   1   5   2       81.53       74.75      1.16 o 
   2   5   2      314.75      301.42      3.35 o 
   3   5   2      213.64      213.64      2.50 o 
   4   5   2      178.63      151.96      1.92 o 
   5   5   2        0.41        0.77      0.42 o 
   6   5   2      282.90      291.42      4.47 o 
   7   5   2       31.67       27.70      2.74 o 
   8   5   2       53.92       62.55      1.80 o 
   9   5   2       12.67       15.49      0.99 o 
  -5   6   2        1.51        2.86      1.05 o 
  -4   6   2      116.66       94.78      1.92 o 
  -3   6   2        0.01        2.01      0.77 o 
  -2   6   2        3.04        4.33      0.61 o 
  -1   6   2      123.79      118.48      1.80 o 
   0   6   2      107.10      112.63      1.48 o 
   1   6   2      654.39      682.82      6.18 o 
   2   6   2      302.83      353.18      3.94 o 
   3   6   2     1360.41     1368.83     13.46 o 
   4   6   2       40.23       46.72      1.29 o 
   5   6   2      582.11      614.81      8.14 o 
   6   6   2       56.79       47.14      1.76 o 
   7   6   2       92.95       89.89      2.17 o 
   8   6   2       78.29       95.15      2.33 o 
   9   6   2       40.56       44.12      2.46 o 
  -4   7   2        8.41       12.12      1.34 o 
  -3   7   2        2.76        4.11      0.64 o 
  -2   7   2        4.68        5.45      1.03 o 
  -1   7   2       62.37       59.65      1.34 o 
   0   7   2       18.11       21.77      0.66 o 
   1   7   2       58.45       51.56      0.94 o 
   2   7   2      132.86      128.56      1.88 o 
   3   7   2      330.05      346.97      4.99 o 
   4   7   2      654.64      654.99      8.58 o 
   5   7   2       64.43       62.85      1.65 o 
   6   7   2       31.52       26.75      1.14 o 
   7   7   2      171.05      176.00      3.36 o 
   8   7   2       54.45       45.70      1.60 o 
   9   7   2      136.54      152.32      3.31 o 
  -4   8   2        1.34        2.09      1.76 o 
  -3   8   2        2.79        6.97      1.07 o 
  -2   8   2        5.28        8.96      0.98 o 
  -1   8   2        6.17        7.94      0.69 o 
   0   8   2        3.40        4.55      0.73 o 
   1   8   2      180.57      181.34      2.21 o 
   2   8   2       11.46       12.16      0.77 o 
   3   8   2       26.31       26.26      1.10 o 
   4   8   2        0.00       -0.82      0.56 o 
   5   8   2       49.83       51.13      1.54 o 
   6   8   2       33.68       30.04      1.27 o 
   7   8   2       15.66       16.48      0.99 o 
   8   8   2       25.36       25.10      1.25 o 
  -2   9   2       14.46       16.62      0.82 o 
  -1   9   2        2.47        6.63      0.70 o 
   0   9   2       20.25       18.09      0.79 o 
   1   9   2      154.94      144.92      2.79 o 
   2   9   2       82.08       82.05      1.99 o 
   3   9   2      139.80      134.25      2.72 o 
   4   9   2       31.26       32.00      1.29 o 
   5   9   2      132.16      129.43      2.74 o 
   6   9   2        0.17        0.42      0.64 o 
   7   9   2        9.76       11.35      0.90 o 
   8   9   2       26.64       33.85      1.48 o 
  -1  10   2        0.27        2.91      0.78 o 
   0  10   2       26.18       23.28      1.53 o 
   1  10   2       12.51       10.90      1.18 o 
   2  10   2      107.85      106.08      2.42 o 
   3  10   2      115.91      116.52      2.59 o 
   4  10   2        3.82        6.28      1.56 o 
   5  10   2        3.63        4.14      0.84 o 
   6  10   2       76.88       75.79      2.14 o 
   7  10   2       37.50       39.34      1.56 o 
   1  11   2        2.03        4.46      1.09 o 
   2  11   2        0.45        2.73      1.15 o 
   3  11   2        7.07       11.05      0.91 o 
   4  11   2       11.53       11.84      0.95 o 
   5  11   2       72.95       72.13      2.10 o 
   6  11   2        8.69       11.04      1.05 o 
  -5  -9   3       47.04       46.38      1.64 o 
  -4  -9   3       19.31       20.09      1.12 o 
  -3  -9   3       26.83       28.62      1.26 o 
  -2  -9   3       61.09       64.95      2.99 o 
  -1  -9   3      113.21      106.86      3.84 o 
   0  -9   3        3.28        3.18      1.36 o 
  -7  -8   3       15.85       18.84      1.09 o 
  -6  -8   3        1.68        4.23      1.06 o 
  -5  -8   3        0.14        0.11      0.61 o 
  -4  -8   3        0.29        0.84      0.59 o 
  -3  -8   3       10.58       11.80      0.87 o 
  -2  -8   3       89.69       85.30      2.10 o 
  -1  -8   3       14.74       16.88      1.59 o 
   0  -8   3       32.96       30.36      1.94 o 
   1  -8   3        5.29        8.74      1.03 o 
   2  -8   3        0.66        1.94      0.87 o 
  -7  -7   3       52.41       54.02      1.78 o 
  -6  -7   3        1.87        3.58      0.72 o 
  -5  -7   3       62.93       60.23      1.78 o 
  -4  -7   3       40.09       38.98      1.38 o 
  -3  -7   3      352.69      330.20      5.10 o 
  -2  -7   3       16.35       13.97      0.83 o 
  -1  -7   3        2.82        5.75      1.02 o 
   0  -7   3       16.09       15.34      0.91 o 
   1  -7   3       10.47       13.39      1.14 o 
   2  -7   3        5.08        6.81      1.00 o 
   3  -7   3       23.55       26.00      1.32 o 
  -8  -6   3       64.94       62.75      1.97 o 
  -7  -6   3        0.51        0.26      0.61 o 
  -6  -6   3       36.20       37.86      1.40 o 
  -5  -6   3       79.13       72.41      1.88 o 
  -4  -6   3      352.60      316.82      4.90 o 
  -3  -6   3      183.36      185.84      3.24 o 
  -2  -6   3      130.00      122.65      2.37 o 
  -1  -6   3        6.65        9.47      0.52 o 
   0  -6   3      160.45      161.54      2.84 o 
   1  -6   3        1.72        1.83      0.68 o 
   2  -6   3        0.95        0.80      1.32 o 
   3  -6   3        1.12       -0.05      1.03 o 
   4  -6   3       10.96       13.69      1.00 o 
  -8  -5   3        1.21        2.37      0.81 o 
  -7  -5   3       36.61       35.84      1.37 o 
  -6  -5   3        7.84        9.91      0.84 o 
  -5  -5   3      376.19      360.47      5.42 o 
  -4  -5   3       64.11       63.72      1.64 o 
  -3  -5   3       68.15       66.59      2.06 o 
  -2  -5   3      256.50      249.12      3.00 o 
  -1  -5   3      154.23      163.53      2.19 o 
   0  -5   3      218.82      219.45      2.74 o 
   1  -5   3        3.08        3.00      0.61 o 
   2  -5   3      340.36      331.34      5.09 o 
   3  -5   3       91.07       93.85      2.25 o 
   4  -5   3       16.86       16.31      1.05 o 
   5  -5   3        2.59        3.84      0.88 o 
  -8  -4   3       11.79       13.79      1.51 o 
  -7  -4   3       19.20       16.06      0.95 o 
  -6  -4   3      178.67      173.53      3.23 o 
  -5  -4   3      158.74      154.56      2.87 o 
  -4  -4   3      164.22      174.44      2.99 o 
  -3  -4   3      190.71      175.73      2.91 o 
  -2  -4   3       35.10       39.86      0.81 o 
  -1  -4   3      165.53      153.09      2.00 o 
   0  -4   3      205.77      241.93      3.55 o 
   1  -4   3      723.11      735.08      7.54 o 
   2  -4   3       10.20       11.14      0.79 o 
   3  -4   3       43.60       45.55      1.52 o 
   4  -4   3       60.16       55.31      1.67 o 
   5  -4   3       30.97       32.94      1.36 o 
   6  -4   3        6.70        6.81      1.03 o 
  -8  -3   3        3.68        6.43      1.34 o 
  -7  -3   3      219.32      207.74      3.72 o 
  -6  -3   3       34.65       28.98      1.16 o 
  -5  -3   3       10.50       11.70      0.71 o 
  -4  -3   3        6.32        8.07      0.59 o 
  -3  -3   3      259.66      262.91      3.02 o 
  -2  -3   3       83.58       65.21      1.61 o 
  -1  -3   3       43.40       56.36      0.95 o 
   0  -3   3       34.70       28.81      0.64 o 
   1  -3   3      334.60      347.53      3.79 o 
   2  -3   3      260.94      256.90      2.98 o 
   3  -3   3      568.08      562.96      7.67 o 
   4  -3   3       31.64       32.37      2.66 o 
   5  -3   3       53.00       54.09      1.67 o 
   6  -3   3        0.34       -0.72      0.61 o 
  -8  -2   3       76.49       76.85      3.00 o 
  -7  -2   3      255.40      265.21      4.32 o 
  -6  -2   3        3.10        5.79      0.98 o 
  -5  -2   3       27.18       19.92      1.49 o 
  -4  -2   3       16.61       13.45      0.90 o 
  -3  -2   3        0.29        0.84      0.26 o 
  -2  -2   3        4.91       12.86      0.41 o 
  -1  -2   3       10.59        7.93      0.33 o 
   0  -2   3      884.61      950.92      9.35 o 
   2  -2   3      365.55      361.72      4.99 o 
   3  -2   3       44.54       53.09      1.38 o 
   4  -2   3       46.95       47.54      1.39 o 
   5  -2   3       41.20       28.39      1.15 o 
   6  -2   3       78.26       72.15      1.97 o 
   7  -2   3        0.20        0.14      0.84 o 
  -8  -1   3       37.13       40.85      2.13 o 
  -7  -1   3        6.66        7.90      1.17 o 
  -6  -1   3       33.89       23.85      0.79 o 
  -5  -1   3       40.41       50.48      1.07 o 
  -4  -1   3      112.43      105.91      1.94 o 
  -3  -1   3       66.35       52.07      0.94 o 
  -2  -1   3     1093.94     1104.09     15.68 o 
  -1  -1   3      397.16      446.35      4.57 o 
   0  -1   3       85.93       66.25      1.21 o 
   1  -1   3      289.09      330.59      3.55 o 
   2  -1   3      121.42      121.01      2.10 o 
   3  -1   3      337.98      413.65      5.65 o 
   4  -1   3       31.42       20.94      0.88 o 
   5  -1   3        4.34        6.22      0.65 o 
   6  -1   3        5.65        6.34      0.80 o 
   7  -1   3      104.16      102.40      3.34 o 
   8  -1   3       64.05       61.10      1.93 o 
  -8   0   3        3.60        2.58      1.06 o 
  -7   0   3       13.72       11.36      1.17 o 
  -6   0   3       57.09       70.60      1.93 o 
  -5   0   3       50.26       45.91      1.00 o 
  -4   0   3      309.72      269.99      3.17 o 
  -3   0   3      150.22      128.72      1.70 o 
  -2   0   3     1106.22     1165.50     16.93 o 
  -1   0   3        6.06       12.84      0.38 o 
   0   0   3     1170.25     1269.75     12.30 o 
   1   0   3     1247.09     1306.96     15.69 o 
   2   0   3      127.11       94.25      1.64 o 
   3   0   3      107.37      110.83      1.43 o 
   4   0   3        3.22        5.97      0.74 o 
   5   0   3       50.36       48.12      1.35 o 
   6   0   3        7.40        7.97      0.99 o 
   7   0   3        4.26        6.34      1.54 o 
   8   0   3       27.21       26.69      1.25 o 
  -8   1   3        1.92        5.02      1.16 o 
  -7   1   3       32.40       37.55      1.17 o 
  -6   1   3       17.18       15.45      0.77 o 
  -5   1   3       83.61       82.22      1.57 o 
  -4   1   3       47.66       53.90      1.08 o 
  -3   1   3      659.79      687.18      8.36 o 
  -2   1   3       94.25       73.03      1.41 o 
  -1   1   3       55.15       48.67      0.74 o 
   0   1   3     5616.46     5307.04    107.77 o 
   1   1   3     5710.65     5001.28    178.03 o 
   2   1   3      505.29      554.39      6.21 o 
   3   1   3       40.65       40.57      0.70 o 
   4   1   3      508.61      462.40      4.89 o 
   5   1   3       36.90       31.20      0.76 o 
   6   1   3      151.03      137.37      2.65 o 
   7   1   3       96.07       97.44      2.26 o 
   8   1   3       31.71       35.43      1.38 o 
  -7   2   3       11.98       13.68      0.90 o 
  -6   2   3       86.00       84.14      1.75 o 
  -5   2   3        0.01       -0.18      0.42 o 
  -4   2   3      102.22       99.71      1.71 o 
  -3   2   3        8.06        6.27      0.49 o 
  -2   2   3       14.66        5.64      0.25 o 
  -1   2   3      478.56      484.72      6.19 o 
   0   2   3      438.34      404.91      4.17 o 
   1   2   3     3207.64     3022.61     53.44 o 
   2   2   3      113.41      100.70      1.27 o 
   3   2   3      812.57      819.85      8.12 o 
   4   2   3      420.46      439.74      4.67 o 
   5   2   3      334.49      326.08      3.72 o 
   6   2   3       27.24       25.32      0.98 o 
   7   2   3       40.49       39.61      1.28 o 
   8   2   3        0.28        0.49      0.93 o 
   9   2   3        4.30        8.66      1.52 o 
  -7   3   3        1.11        2.94      0.72 o 
  -6   3   3       10.06       11.33      0.82 o 
  -5   3   3       23.05       19.31      0.83 o 
  -4   3   3        8.12        9.27      0.94 o 
  -3   3   3       41.38       40.78      1.00 o 
  -2   3   3      246.99      235.74      2.41 o 
  -1   3   3     1353.54     1434.91     17.22 o 
   0   3   3        0.10        0.83      0.20 o 
   1   3   3      347.48      389.19      4.03 o 
   2   3   3      470.63      542.80      5.48 o 
   3   3   3      589.54      679.14      6.81 o 
   4   3   3     1000.68     1053.51     10.41 o 
   5   3   3       27.63       32.24      0.76 o 
   6   3   3      958.75      969.82     11.59 o 
   7   3   3       51.94       54.39      1.50 o 
   8   3   3        7.77        8.42      1.07 o 
   9   3   3        1.97        1.79      0.93 o 
  -6   4   3        6.26        8.64      0.82 o 
  -5   4   3        0.36        0.11      0.49 o 
  -4   4   3        0.16        0.13      0.85 o 
  -3   4   3        8.78       10.31      0.88 o 
  -2   4   3      321.67      336.45      4.02 o 
  -1   4   3      904.48      969.86      8.51 o 
   0   4   3      947.10     1000.61      9.89 o 
   1   4   3        0.48        2.07      0.70 o 
   2   4   3        4.11        7.76      0.50 o 
   3   4   3      274.78      288.18      3.18 o 
   4   4   3      141.14      171.48      2.14 o 
   5   4   3      375.01      375.36      4.18 o 
   6   4   3       66.53       65.34      2.08 o 
   7   4   3      280.78      270.35      4.27 o 
   8   4   3       17.98       18.66      1.40 o 
   9   4   3       30.14       29.19      1.87 o 
  -6   5   3        6.41       11.79      1.24 o 
  -5   5   3        5.85        7.95      0.78 o 
  -4   5   3       25.22       31.29      1.19 o 
  -3   5   3      412.36      380.72      6.65 o 
  -2   5   3        2.56        0.92      1.35 o 
  -1   5   3      190.41      177.65      2.00 o 
   0   5   3      122.37      122.94      1.68 o 
   1   5   3       41.84       55.80      0.99 o 
   2   5   3       85.49       93.52      1.36 o 
   3   5   3      486.55      530.73      5.54 o 
   4   5   3      260.02      274.60      3.16 o 
   5   5   3       63.46       59.64      1.46 o 
   6   5   3       34.25       26.74      1.05 o 
   7   5   3      141.61      147.69      2.85 o 
   8   5   3       10.86       13.61      0.90 o 
   9   5   3       35.81       46.17      2.40 o 
  -5   6   3       34.93       34.28      1.19 o 
  -4   6   3       14.84       12.83      1.16 o 
  -3   6   3     1061.85      961.37     10.40 o 
  -2   6   3        8.18        7.15      0.73 o 
  -1   6   3      330.87      333.34      4.10 o 
   0   6   3       24.65       19.89      0.64 o 
   1   6   3      586.03      594.98      6.25 o 
   2   6   3      350.02      349.23      5.05 o 
   3   6   3       44.50       34.80      0.77 o 
   4   6   3      129.99      137.01      2.45 o 
   5   6   3      126.55      136.35      2.53 o 
   6   6   3       35.78       31.59      1.16 o 
   7   6   3       83.89       81.14      2.00 o 
   8   6   3       17.84       15.02      0.97 o 
   9   6   3        9.87       12.61      1.44 o 
  -4   7   3       38.49       36.67      1.22 o 
  -3   7   3      111.10      110.43      2.10 o 
  -2   7   3        2.86        7.51      0.83 o 
  -1   7   3      149.79      143.81      2.31 o 
   0   7   3      260.82      236.31      3.16 o 
   1   7   3      209.40      205.44      2.89 o 
   2   7   3      307.06      315.31      3.70 o 
   3   7   3       89.17       81.44      1.78 o 
   4   7   3       50.83       50.49      1.42 o 
   5   7   3      392.56      376.66      6.25 o 
   6   7   3       45.78       51.03      1.54 o 
   7   7   3      152.70      157.24      3.12 o 
   8   7   3        1.87        6.27      0.98 o 
   9   7   3       38.86       52.33      1.80 o 
  -4   8   3        8.31       11.68      1.35 o 
  -3   8   3       34.05       34.09      1.15 o 
  -2   8   3       22.28       24.52      0.97 o 
  -1   8   3        0.35        0.14      0.50 o 
   0   8   3       56.88       55.61      1.32 o 
   1   8   3        7.81       10.26      0.90 o 
   2   8   3      358.63      350.88      5.32 o 
   3   8   3       44.77       47.56      1.40 o 
   4   8   3       33.04       31.28      1.17 o 
   5   8   3      383.53      380.90      6.70 o 
   6   8   3      179.72      172.88      3.27 o 
   7   8   3       17.41       25.61      1.19 o 
   8   8   3       37.96       39.06      1.50 o 
  -3   9   3        4.91        9.02      1.24 o 
  -2   9   3        7.31        9.36      1.20 o 
  -1   9   3        6.26        8.98      0.79 o 
   0   9   3       37.23       33.29      1.27 o 
   1   9   3       18.25       14.60      0.90 o 
   2   9   3       10.49       11.30      1.26 o 
   3   9   3        0.03        0.31      0.51 o 
   4   9   3      207.97      199.22      3.54 o 
   5   9   3       58.03       54.92      1.68 o 
   6   9   3       32.25       33.11      1.32 o 
   7   9   3        1.36        1.09      0.70 o 
   8   9   3      126.79      126.32      3.00 o 
  -1  10   3        1.08        3.02      0.64 o 
   0  10   3       33.32       29.52      1.22 o 
   1  10   3        7.15        7.80      1.30 o 
   2  10   3        8.16       11.84      1.56 o 
   3  10   3        3.62        5.22      1.37 o 
   4  10   3       14.70       14.89      0.94 o 
   5  10   3        5.85        6.39      0.91 o 
   6  10   3        0.18        0.53      0.90 o 
   7  10   3       12.91       10.79      0.96 o 
   1  11   3        9.40       11.50      1.25 o 
   2  11   3       39.78       32.11      1.89 o 
   3  11   3        1.02        4.41      1.21 o 
   4  11   3       16.32       15.17      0.95 o 
   5  11   3        1.84        3.42      0.85 o 
   6  11   3        0.53        1.48      0.77 o 
  -4  -9   4        3.92        6.72      0.91 o 
  -3  -9   4        8.03       11.99      1.39 o 
  -2  -9   4       17.37       20.23      1.86 o 
  -1  -9   4        0.58        1.61      1.28 o 
  -6  -8   4       97.15      106.67      2.87 o 
  -5  -8   4       27.95       28.23      1.28 o 
  -4  -8   4        1.86        3.92      0.78 o 
  -3  -8   4       24.38       29.22      1.21 o 
  -2  -8   4       60.87       60.02      2.84 o 
  -1  -8   4        0.21        2.12      1.20 o 
   0  -8   4       12.67       14.17      1.84 o 
   1  -8   4        1.61        2.53      1.28 o 
  -7  -7   4        2.18        3.86      1.12 o 
  -6  -7   4       14.54       19.15      1.08 o 
  -5  -7   4        0.10        0.96      0.59 o 
  -4  -7   4      128.94      128.29      2.73 o 
  -3  -7   4      112.54      106.77      2.38 o 
  -2  -7   4      114.58      108.42      2.33 o 
  -1  -7   4        0.36       -0.71      0.93 o 
   0  -7   4       84.10       79.80      3.14 o 
   1  -7   4        3.45        8.35      1.28 o 
   2  -7   4       46.32       49.00      1.88 o 
   3  -7   4       91.67       96.92      2.77 o 
  -7  -6   4        3.78        6.58      1.00 o 
  -6  -6   4        0.03        0.13      1.16 o 
  -5  -6   4        6.69        8.92      0.88 o 
  -4  -6   4       54.94       47.49      1.49 o 
  -3  -6   4      220.92      205.80      5.48 o 
  -2  -6   4       18.81       20.22      0.95 o 
  -1  -6   4      269.72      259.33      4.03 o 
   0  -6   4       10.53       11.88      1.07 o 
   1  -6   4        2.17        3.64      0.81 o 
   2  -6   4       21.37       19.76      1.14 o 
   3  -6   4        2.69        5.34      0.93 o 
   4  -6   4       12.72       11.98      1.02 o 
  -8  -5   4       12.45       16.85      1.02 o 
  -7  -5   4        0.11        0.54      0.99 o 
  -6  -5   4       83.49       81.89      2.33 o 
  -5  -5   4        1.79        1.91      0.61 o 
  -4  -5   4       37.94       34.98      1.27 o 
  -3  -5   4       28.01       29.00      1.76 o 
  -2  -5   4       15.00       20.20      0.94 o 
  -1  -5   4        8.97        7.77      0.54 o 
   0  -5   4       28.61       25.77      1.04 o 
   1  -5   4       20.87       19.11      0.99 o 
   2  -5   4      124.84      125.41      5.31 o 
   3  -5   4        6.09        6.59      1.38 o 
   4  -5   4        3.44        4.57      0.87 o 
   5  -5   4       13.61       15.53      1.11 o 
  -8  -4   4        1.27        0.73      1.17 o 
  -7  -4   4       87.23       86.88      2.21 o 
  -6  -4   4        6.64        8.10      0.77 o 
  -5  -4   4       42.26       37.52      1.33 o 
  -4  -4   4      208.07      197.19      3.33 o 
  -3  -4   4      197.11      177.72      3.00 o 
  -2  -4   4       49.53       54.51      1.05 o 
  -1  -4   4       84.78      109.72      1.63 o 
   0  -4   4       18.97       13.45      0.51 o 
   1  -4   4       96.45       83.97      1.89 o 
   2  -4   4      121.86      119.83      2.46 o 
   3  -4   4       49.93       43.34      1.46 o 
   4  -4   4        2.71        3.81      0.80 o 
   5  -4   4       34.57       31.38      1.38 o 
   6  -4   4        2.05        3.39      0.97 o 
  -8  -3   4       26.83       27.12      1.87 o 
  -7  -3   4        0.48        0.91      1.65 o 
  -6  -3   4      248.83      254.78      4.23 o 
  -5  -3   4      152.77      141.29      2.73 o 
  -4  -3   4       26.53       25.15      0.96 o 
  -3  -3   4      858.54      833.01      8.49 o 
  -2  -3   4      425.44      449.00      6.28 o 
  -1  -3   4     2358.90     2305.94     22.16 o 
   0  -3   4      294.54      270.79      3.11 o 
   1  -3   4      225.63      230.33      2.73 o 
   2  -3   4       26.57       27.27      1.06 o 
   3  -3   4      173.20      153.32      4.20 o 
   4  -3   4       15.88       11.07      0.86 o 
   5  -3   4       37.37       43.23      1.54 o 
   6  -3   4        1.97        3.08      0.86 o 
  -7  -2   4      189.90      188.08      4.98 o 
  -6  -2   4      140.78      143.61      2.78 o 
  -5  -2   4        6.25        6.40      0.68 o 
  -4  -2   4      718.86      682.59      7.15 o 
  -3  -2   4        6.19        4.71      0.39 o 
  -2  -2   4     1467.38     1407.76     13.73 o 
  -1  -2   4      348.87      419.97      4.65 o 
   0  -2   4     1214.42     1315.88     12.85 o 
   1  -2   4       68.77       67.91      1.06 o 
   2  -2   4     1376.98     1369.28     16.84 o 
   3  -2   4      264.01      286.77      6.58 o 
   4  -2   4      230.24      235.81      3.92 o 
   5  -2   4       68.27       57.72      1.71 o 
   6  -2   4       86.79       84.61      2.78 o 
   7  -2   4       27.09       29.54      1.40 o 
  -8  -1   4       36.58       35.04      2.04 o 
  -7  -1   4        0.59        1.81      1.04 o 
  -6  -1   4       11.69       13.51      1.18 o 
  -5  -1   4       28.05       25.80      0.79 o 
  -4  -1   4       50.45       53.68      1.08 o 
  -3  -1   4       16.85       21.27      0.63 o 
  -2  -1   4        6.01       12.40      0.45 o 
  -1  -1   4      235.26      220.03      3.02 o 
   0  -1   4      636.54      653.05      6.57 o 
   1  -1   4       73.37       65.35      0.95 o 
   2  -1   4     1694.03     1801.31     21.70 o 
   3  -1   4       15.19       13.52      0.70 o 
   4  -1   4      356.95      295.81      4.54 o 
   5  -1   4        1.21        0.11      0.51 o 
   6  -1   4       33.59       36.17      1.37 o 
   7  -1   4       26.97       24.33      1.42 o 
  -8   0   4      129.25      122.31      3.95 o 
  -7   0   4       10.82       13.80      1.30 o 
  -6   0   4       17.95       18.48      1.00 o 
  -5   0   4        4.51        5.79      0.47 o 
  -4   0   4      262.58      254.32      3.08 o 
  -3   0   4       82.47      113.89      1.62 o 
  -2   0   4      327.24      323.48      3.54 o 
  -1   0   4        0.41        1.72      0.29 o 
   0   0   4     1107.06     1263.83     12.26 o 
   1   0   4       47.95       54.26      0.82 o 
   2   0   4        4.36        4.03      0.45 o 
   3   0   4       31.36       44.13      1.16 o 
   4   0   4      291.88      302.77      4.52 o 
   5   0   4       37.97       36.85      1.23 o 
   6   0   4        2.37        2.81      0.70 o 
   7   0   4       36.08       37.09      1.41 o 
   8   0   4       41.51       39.73      1.51 o 
  -7   1   4       20.73       20.46      1.10 o 
  -6   1   4       10.38       12.77      1.06 o 
  -5   1   4       38.48       39.43      1.33 o 
  -4   1   4       24.26       21.59      0.62 o 
  -3   1   4      114.42      109.75      1.55 o 
  -2   1   4      131.19      125.38      1.63 o 
  -1   1   4        0.18       -0.09      0.35 o 
   0   1   4     1387.04     1433.50     14.70 o 
   1   1   4        9.69       14.66      0.43 o 
   2   1   4        1.54        5.23      0.34 o 
   3   1   4       10.83       12.49      0.37 o 
   4   1   4        3.90        4.98      0.55 o 
   5   1   4        5.28        6.45      0.62 o 
   6   1   4       12.13       16.35      0.90 o 
   7   1   4      220.09      202.79      3.71 o 
   8   1   4        7.98        9.52      0.85 o 
  -7   2   4        3.12        9.03      1.58 o 
  -6   2   4        9.49       10.42      0.93 o 
  -5   2   4        1.10        1.32      0.62 o 
  -4   2   4      133.93      121.02      2.57 o 
  -3   2   4      238.02      230.06      2.71 o 
  -2   2   4      208.91      226.57      3.41 o 
  -1   2   4      963.38      993.75     13.81 o 
   0   2   4      573.98      573.97      5.80 o 
   1   2   4      130.40      169.55      1.98 o 
   2   2   4        8.32       11.91      0.92 o 
   3   2   4       77.99       78.59      1.14 o 
   4   2   4       45.63       41.91      0.81 o 
   5   2   4        0.02        1.22      0.39 o 
   6   2   4        0.88        1.17      0.52 o 
   7   2   4       26.50       27.04      1.12 o 
   8   2   4        0.04        1.19      0.64 o 
  -7   3   4       23.25       23.81      1.27 o 
  -6   3   4        0.42        0.34      0.67 o 
  -5   3   4        2.58        1.11      0.65 o 
  -4   3   4       33.36       36.12      1.26 o 
  -3   3   4        2.08        3.07      0.57 o 
  -2   3   4      422.17      413.26     10.52 o 
  -1   3   4        3.19        5.05      0.53 o 
   0   3   4      124.22       93.37      1.25 o 
   1   3   4       12.23       12.49      0.66 o 
   2   3   4      141.08      150.70      1.83 o 
   3   3   4       18.29       11.45      0.41 o 
   4   3   4       58.63       87.53      1.32 o 
   5   3   4       41.20       41.95      0.89 o 
   6   3   4       43.96       38.13      1.20 o 
   7   3   4        0.01        0.12      0.48 o 
   8   3   4       48.11       43.23      2.17 o 
   9   3   4        3.46        7.02      1.41 o 
  -6   4   4        5.32       11.55      1.34 o 
  -5   4   4        3.38        6.64      0.75 o 
  -4   4   4        0.02       -0.07      0.50 o 
  -3   4   4      109.81      100.14      2.16 o 
  -2   4   4       44.70       44.81      1.27 o 
  -1   4   4       38.84       37.95      1.11 o 
   0   4   4      356.00      361.53      3.90 o 
   1   4   4      312.85      366.45      3.92 o 
   2   4   4      469.93      397.43      4.22 o 
   3   4   4       46.11       40.58      1.02 o 
   4   4   4      524.94      537.75      5.65 o 
   5   4   4      167.83      184.61      2.38 o 
   6   4   4       52.35       60.75      1.19 o 
   7   4   4      142.57      135.39      4.03 o 
   8   4   4       24.81       25.98      1.71 o 
   9   4   4        3.11        6.19      1.20 o 
  -6   5   4        0.12        1.49      0.92 o 
  -5   5   4        9.78       10.45      0.82 o 
  -4   5   4       13.34       12.10      0.76 o 
  -3   5   4        8.02       11.71      1.21 o 
  -2   5   4      248.46      247.39      3.97 o 
  -1   5   4        2.72        2.41      0.56 o 
   0   5   4      102.76       92.43      1.34 o 
   1   5   4      953.51      950.82      9.49 o 
   2   5   4      117.20      138.59      1.82 o 
   3   5   4     2374.95     2500.09     26.85 o 
   4   5   4       16.46       15.71      0.52 o 
   5   5   4      663.40      654.08     11.79 o 
   6   5   4        0.56        1.18      0.53 o 
   7   5   4      109.49      110.53      2.34 o 
   8   5   4       31.83       40.71      2.17 o 
   9   5   4       24.13       27.77      1.94 o 
  -5   6   4       41.01       38.58      1.30 o 
  -4   6   4       14.63       13.46      0.85 o 
  -3   6   4      148.92      129.18      2.34 o 
  -2   6   4      236.58      227.97      3.88 o 
  -1   6   4       72.96       69.25      1.73 o 
   0   6   4       45.92       48.50      1.37 o 
   1   6   4        4.96        7.40      0.67 o 
   2   6   4      305.40      324.74      3.69 o 
   3   6   4      991.20     1034.36     10.34 o 
   4   6   4      326.67      327.03      3.74 o 
   5   6   4      198.03      193.00      4.73 o 
   6   6   4      396.29      374.97      5.48 o 
   7   6   4      212.35      219.70      3.78 o 
   8   6   4       78.43       78.10      2.04 o 
   9   6   4       94.89       92.29      3.60 o 
  -4   7   4       45.52       36.41      1.26 o 
  -3   7   4        1.02        1.79      1.03 o 
  -2   7   4       76.26       66.61      2.12 o 
  -1   7   4       25.93       25.61      1.72 o 
   0   7   4        4.34        6.08      0.80 o 
   1   7   4      129.30      135.61      1.99 o 
   2   7   4       21.83       17.92      0.67 o 
   3   7   4        7.85        7.98      0.44 o 
   4   7   4        2.84        1.23      0.51 o 
   5   7   4        8.88       12.34      0.81 o 
   6   7   4      309.29      298.25      4.68 o 
   7   7   4        1.49        4.61      1.42 o 
   8   7   4       90.88       92.07      2.31 o 
   9   7   4        1.05       -0.43      1.03 o 
  -4   8   4      150.67      123.81      2.47 o 
  -3   8   4       25.30       28.41      1.12 o 
  -2   8   4       43.77       39.64      1.50 o 
  -1   8   4        3.88        4.90      1.03 o 
   0   8   4      117.84      107.75      2.35 o 
   1   8   4      206.41      200.49      3.44 o 
   2   8   4       81.63       89.46      1.57 o 
   3   8   4      182.03      194.35      3.27 o 
   4   8   4       53.82       61.66      1.64 o 
   5   8   4      103.74      100.51      2.26 o 
   6   8   4       20.53       14.62      0.93 o 
   7   8   4       20.06       20.71      1.08 o 
   8   8   4        1.04        6.97      0.92 o 
  -2   9   4       18.83       24.77      2.54 o 
  -1   9   4       14.68       14.34      0.91 o 
   0   9   4       55.52       54.22      1.62 o 
   1   9   4       19.68       18.95      0.99 o 
   2   9   4       10.90       13.20      1.59 o 
   3   9   4       54.80       51.81      1.76 o 
   4   9   4      508.08      489.45      6.92 o 
   5   9   4        0.50        0.75      1.81 o 
   6   9   4       64.82       74.69      2.01 o 
   7   9   4       55.60       51.24      1.70 o 
   8   9   4       42.09       40.91      1.60 o 
  -1  10   4        2.46        3.93      0.80 o 
   0  10   4       21.09       17.54      1.01 o 
   1  10   4       58.64       56.90      2.47 o 
   2  10   4       10.59       10.90      1.49 o 
   3  10   4      120.75      115.30      3.63 o 
   4  10   4        2.81        3.09      0.75 o 
   5  10   4       24.54       29.97      1.29 o 
   6  10   4       49.29       50.28      1.69 o 
   7  10   4       42.86       40.13      3.56 o 
   0  11   4       10.70       13.07      1.36 o 
   1  11   4        3.73        6.15      1.26 o 
   2  11   4       31.22       35.07      2.00 o 
   3  11   4        5.60        8.36      1.30 o 
   4  11   4        3.90        6.30      0.86 o 
   5  11   4        8.94        9.99      0.99 o 
   6  11   4       12.70       10.96      0.92 o 
  -5  -8   5       17.45       18.87      1.17 o 
  -4  -8   5        0.01        3.35      2.10 o 
  -3  -8   5       32.46       30.86      2.16 o 
  -2  -8   5        7.69        9.05      1.66 o 
  -1  -8   5        5.51        9.36      1.49 o 
   0  -8   5        0.00       -0.77      1.16 o 
  -6  -7   5       34.69       35.10      1.42 o 
  -5  -7   5       10.84       11.25      0.88 o 
  -4  -7   5      102.11      107.95      2.51 o 
  -3  -7   5        4.66        6.53      0.81 o 
  -2  -7   5       34.60       34.40      2.07 o 
  -1  -7   5       31.70       34.05      2.12 o 
   0  -7   5        9.99       13.52      1.80 o 
   1  -7   5        1.27        7.01      2.04 o 
   2  -7   5        0.64        1.61      0.96 o 
  -7  -6   5       58.41       65.79      2.01 o 
  -6  -6   5       37.73       37.77      1.44 o 
  -5  -6   5      101.12      106.42      2.47 o 
  -4  -6   5        4.42        5.47      0.74 o 
  -3  -6   5        9.06        9.18      0.88 o 
  -2  -6   5        9.67       12.89      0.79 o 
  -1  -6   5        1.34        1.56      0.99 o 
   0  -6   5        4.13        7.08      0.79 o 
   1  -6   5       42.35       43.45      1.55 o 
   2  -6   5      106.17      115.32      2.73 o 
   3  -6   5        9.50       13.96      1.14 o 
  -7  -5   5       27.48       26.84      1.22 o 
  -6  -5   5        9.66       10.18      1.14 o 
  -5  -5   5       41.88       41.64      1.43 o 
  -4  -5   5      123.71      108.55      2.36 o 
  -3  -5   5      294.57      257.83      4.12 o 
  -2  -5   5       38.98       35.76      1.17 o 
  -1  -5   5       21.61       20.51      0.85 o 
   0  -5   5        0.93        2.36      0.65 o 
   1  -5   5      347.77      333.93      5.26 o 
   2  -5   5      107.64      106.47      2.48 o 
   3  -5   5       10.52       11.62      1.82 o 
   4  -5   5       17.01       15.72      1.46 o 
  -7  -4   5       18.44       21.11      1.17 o 
  -6  -4   5       10.24       12.23      0.86 o 
  -5  -4   5       34.16       29.22      1.18 o 
  -4  -4   5      277.31      245.57      4.01 o 
  -3  -4   5       75.75       72.11      1.71 o 
  -2  -4   5      166.65      163.24      2.26 o 
  -1  -4   5      104.52      112.57      1.72 o 
   0  -4   5      121.80      128.62      2.51 o 
   1  -4   5       31.86       24.87      1.12 o 
   2  -4   5       21.11       22.86      1.12 o 
   3  -4   5      128.62      128.49      2.78 o 
   4  -4   5        5.21        8.31      1.05 o 
   5  -4   5       35.68       36.51      1.54 o 
  -7  -3   5       14.68       16.77      1.52 o 
  -6  -3   5        0.60        2.84      0.58 o 
  -5  -3   5      149.50      133.04      2.68 o 
  -4  -3   5      132.14      131.81      2.55 o 
  -3  -3   5        8.55        6.92      0.44 o 
  -2  -3   5      368.25      355.78      4.05 o 
  -1  -3   5        5.57        3.05      0.39 o 
   0  -3   5      171.93      161.51      2.13 o 
   1  -3   5      304.19      303.37      4.61 o 
   2  -3   5      136.01      135.58      3.10 o 
   3  -3   5       80.43       76.75      1.94 o 
   4  -3   5      106.14       93.83      2.29 o 
   5  -3   5        1.55        0.32      1.49 o 
   6  -3   5      100.04       98.73      2.62 o 
  -7  -2   5        3.19        5.20      1.27 o 
  -6  -2   5       49.82       40.61      2.05 o 
  -5  -2   5      188.89      198.53      4.52 o 
  -4  -2   5      315.25      302.64      3.63 o 
  -3  -2   5        9.99        9.25      0.49 o 
  -2  -2   5      494.50      500.17      5.35 o 
  -1  -2   5       33.10       35.37      0.79 o 
   0  -2   5        0.14        0.46      0.41 o 
   1  -2   5       52.79       54.77      1.40 o 
   2  -2   5       44.65       38.33      1.23 o 
   3  -2   5       31.43       33.76      1.23 o 
   4  -2   5       71.99       72.07      1.90 o 
   5  -2   5       20.21       18.31      1.05 o 
   6  -2   5       36.40       38.39      1.50 o 
  -7  -1   5       20.31       18.56      1.52 o 
  -6  -1   5      149.07      162.01      4.42 o 
  -5  -1   5       27.12       30.82      0.89 o 
  -4  -1   5      253.79      242.71      3.62 o 
  -3  -1   5       25.82       34.85      0.82 o 
  -2  -1   5     1260.13     1262.23     12.98 o 
  -1  -1   5        3.59        6.83      0.56 o 
   0  -1   5     1417.43     1442.48     14.04 o 
   1  -1   5        0.66        0.24      0.39 o 
   2  -1   5       23.90       18.07      0.80 o 
   3  -1   5       11.81       16.02      0.84 o 
   4  -1   5      147.31      141.03      3.87 o 
   5  -1   5        7.65        8.57      0.92 o 
   6  -1   5        7.30        7.60      1.72 o 
   7  -1   5        3.10        5.24      0.91 o 
  -7   0   5       74.74       81.18      3.10 o 
  -6   0   5        1.04        1.63      0.86 o 
  -5   0   5      117.57      105.20      2.30 o 
  -4   0   5      202.54      207.60      3.35 o 
  -3   0   5      408.56      392.51      4.37 o 
  -2   0   5      730.04      765.62      7.75 o 
  -1   0   5      640.87      717.12      7.25 o 
   0   0   5     1495.62     1448.61     15.28 o 
   1   0   5     1639.46     1646.97     15.95 o 
   2   0   5      427.49      463.64      6.26 o 
   3   0   5      104.78       91.27      1.90 o 
   4   0   5      574.67      565.06     11.79 o 
   5   0   5       26.69       23.92      1.04 o 
   6   0   5      299.12      286.84      4.77 o 
   7   0   5        4.55        6.65      1.22 o 
  -7   1   5        5.68        9.06      1.05 o 
  -6   1   5        3.23        4.48      0.74 o 
  -5   1   5       60.99       60.93      1.73 o 
  -4   1   5        4.21        4.93      0.67 o 
  -3   1   5       32.43       37.97      0.87 o 
  -2   1   5       45.95       52.06      0.94 o 
  -1   1   5     1221.98     1204.42     21.32 o 
   0   1   5     1446.74     1409.66     24.34 o 
   1   1   5      990.74     1127.06     11.08 o 
   2   1   5      497.58      585.85      5.99 o 
   3   1   5      921.41      867.16     10.97 o 
   4   1   5       32.75       20.69      0.89 o 
   5   1   5      325.42      338.51      5.14 o 
   6   1   5      129.22      122.33      2.64 o 
   7   1   5        8.90       11.16      0.88 o 
   8   1   5       22.83       25.07      1.61 o 
  -7   2   5        0.97        3.71      1.58 o 
  -6   2   5        6.84        9.08      0.87 o 
  -5   2   5        0.19       -0.06      0.58 o 
  -4   2   5       34.86       41.20      1.34 o 
  -3   2   5       86.93       80.99      1.83 o 
  -2   2   5       37.03       34.28      0.67 o 
  -1   2   5      185.28      187.56      3.01 o 
   0   2   5        0.11        0.58      0.23 o 
   1   2   5        5.11        6.31      0.35 o 
   2   2   5        0.20        0.42      0.23 o 
   3   2   5       21.74       24.33      0.58 o 
   4   2   5       95.95      104.66      2.06 o 
   5   2   5        7.23        6.89      0.70 o 
   6   2   5      254.34      218.25      3.77 o 
   7   2   5        3.17        5.39      1.21 o 
   8   2   5       50.22       50.81      1.68 o 
  -7   3   5        2.02        6.26      1.04 o 
  -6   3   5        0.24       -0.27      0.69 o 
  -5   3   5        1.90        3.01      0.77 o 
  -4   3   5        8.07       10.39      0.97 o 
  -3   3   5        0.00        0.82      1.67 o 
  -2   3   5        0.05        0.63      0.46 o 
  -1   3   5       80.07       93.24      1.83 o 
   0   3   5      457.04      481.52      5.03 o 
   1   3   5      271.74      308.98      3.40 o 
   2   3   5      239.00      273.28      3.76 o 
   3   3   5       13.04       14.65      0.66 o 
   4   3   5        4.26        6.20      0.38 o 
   5   3   5      512.89      469.99      6.52 o 
   6   3   5      139.25      150.11      2.82 o 
   7   3   5       35.43       34.68      1.27 o 
   8   3   5       61.83       65.93      2.94 o 
  -6   4   5        4.35        9.50      1.11 o 
  -5   4   5       21.84       23.82      1.17 o 
  -4   4   5       83.64       81.56      2.08 o 
  -3   4   5       48.17       43.98      1.42 o 
  -2   4   5      147.09      146.48      3.79 o 
  -1   4   5        0.36        0.38      0.53 o 
   0   4   5        6.01       11.41      1.86 o 
   1   4   5      114.97      127.76      1.69 o 
   2   4   5       32.54       34.80      0.74 o 
   3   4   5       57.87       56.01      1.00 o 
   4   4   5        4.84        6.40      0.38 o 
   5   4   5       16.72       23.09      0.70 o 
   6   4   5       47.75       43.35      2.26 o 
   7   4   5       11.46       10.72      1.20 o 
   8   4   5       23.84       26.55      1.79 o 
   9   4   5       27.51       28.84      2.09 o 
  -6   5   5        0.15        3.40      1.27 o 
  -5   5   5       45.25       44.59      1.61 o 
  -4   5   5        9.47       10.08      1.02 o 
  -3   5   5      142.42      143.09      2.88 o 
  -2   5   5       30.22       25.90      1.12 o 
  -1   5   5      433.84      402.24     12.40 o 
   0   5   5       42.79       35.37      1.15 o 
   1   5   5      806.70      822.40      8.33 o 
   2   5   5       13.23        8.83      0.46 o 
   3   5   5      296.18      285.09      3.30 o 
   4   5   5        0.33        1.22      0.77 o 
   5   5   5      121.24      131.00      2.16 o 
   6   5   5       97.00       88.68      1.92 o 
   7   5   5       19.89       18.42      1.48 o 
   8   5   5        2.64        3.85      1.02 o 
   9   5   5        0.20        1.45      0.94 o 
  -5   6   5        2.88        7.13      1.02 o 
  -4   6   5       20.06       19.89      1.11 o 
  -3   6   5        0.01        0.02      0.65 o 
  -2   6   5       21.89       22.47      1.12 o 
  -1   6   5      578.60      562.09     10.81 o 
   0   6   5      317.59      343.01      7.06 o 
   1   6   5       49.49       48.53      0.98 o 
   2   6   5      298.54      325.05      3.92 o 
   3   6   5      247.69      237.95      2.90 o 
   4   6   5        7.31       11.33      0.52 o 
   5   6   5       12.76       11.76      0.74 o 
   6   6   5       10.28       10.38      0.75 o 
   7   6   5       29.29       32.86      1.22 o 
   8   6   5        7.81        8.16      1.41 o 
   9   6   5        1.87        2.68      1.12 o 
  -4   7   5       23.93       19.29      1.13 o 
  -3   7   5        0.10        0.77      1.00 o 
  -2   7   5       12.44       12.01      0.91 o 
  -1   7   5        0.51        0.83      1.43 o 
   0   7   5        2.62        3.39      0.80 o 
   1   7   5        9.50        7.37      0.83 o 
   2   7   5      582.13      587.79      8.88 o 
   3   7   5       30.75       26.25      0.75 o 
   4   7   5      304.06      312.50      4.62 o 
   5   7   5       25.99       28.09      1.08 o 
   6   7   5       51.23       53.56      1.56 o 
   7   7   5        8.26       11.08      1.45 o 
   8   7   5       16.88       16.26      1.48 o 
  -3   8   5       36.59       27.21      1.29 o 
  -2   8   5        0.16       -0.18      0.64 o 
  -1   8   5       13.73       16.42      0.99 o 
   0   8   5       88.58       83.89      2.10 o 
   1   8   5       20.43       21.61      1.02 o 
   2   8   5      118.45      112.27      2.62 o 
   3   8   5        4.72        6.54      0.51 o 
   4   8   5      400.77      397.54      5.70 o 
   5   8   5      280.89      281.25      4.46 o 
   6   8   5       18.38       16.94      0.94 o 
   7   8   5        6.46        4.99      0.80 o 
   8   8   5      118.82      115.30      2.67 o 
  -2   9   5        3.66        6.08      0.89 o 
  -1   9   5       13.67       12.03      1.24 o 
   0   9   5        7.01        9.84      0.89 o 
   1   9   5       45.04       43.71      1.45 o 
   2   9   5      111.02      106.87      2.31 o 
   3   9   5       39.36       37.00      2.88 o 
   4   9   5       10.32       10.14      0.82 o 
   5   9   5      108.05       98.56      2.27 o 
   6   9   5       18.41       16.81      1.90 o 
   7   9   5       80.92       85.72      2.24 o 
   8   9   5        1.45        2.27      0.79 o 
  -1  10   5        1.56        3.80      0.83 o 
   0  10   5       19.42       19.45      1.07 o 
   1  10   5        9.60       10.98      0.93 o 
   2  10   5       21.23       19.62      1.52 o 
   3  10   5       11.16       12.37      1.30 o 
   4  10   5        0.17       -0.21      0.55 o 
   5  10   5       13.86       14.09      0.92 o 
   6  10   5        5.28        5.54      0.87 o 
   7  10   5        0.02        0.24      1.55 o 
   0  11   5        1.85        4.77      1.26 o 
   1  11   5        0.02        2.08      1.08 o 
   2  11   5        0.01        0.11      1.02 o 
   3  11   5       29.24       29.71      1.85 o 
   4  11   5       13.66       16.18      1.46 o 
   5  11   5       19.19       23.03      3.09 o 
   6  11   5       14.29       13.01      1.61 o 
  -5  -7   6        6.72        9.22      1.02 o 
  -4  -7   6        0.64        1.03      0.71 o 
  -3  -7   6        6.13       11.41      1.75 o 
  -2  -7   6       10.45       11.84      1.79 o 
  -1  -7   6        7.80        8.45      1.58 o 
   0  -7   6       24.59       21.91      1.84 o 
   1  -7   6        0.01       -1.72      1.15 o 
  -6  -6   6        0.90        3.28      0.98 o 
  -5  -6   6        7.67        9.43      0.82 o 
  -4  -6   6        2.58        1.90      0.64 o 
  -3  -6   6       70.67       67.47      1.83 o 
  -2  -6   6        6.17        8.99      1.44 o 
  -1  -6   6        6.13        6.99      1.41 o 
   0  -6   6        6.49        5.21      1.39 o 
   1  -6   6        1.79        2.78      1.09 o 
   2  -6   6       69.58       72.75      2.20 o 
  -6  -5   6        0.13        0.26      0.60 o 
  -5  -5   6       12.91       14.93      0.93 o 
  -4  -5   6       78.32       70.40      1.86 o 
  -3  -5   6        0.25        1.66      0.54 o 
  -2  -5   6       53.99       54.00      1.50 o 
  -1  -5   6        2.98        3.51      1.16 o 
   0  -5   6        0.22        0.26      0.69 o 
   1  -5   6        4.88        6.43      0.92 o 
   2  -5   6       37.02       38.40      1.51 o 
   3  -5   6       18.52       15.81      1.08 o 
   4  -5   6        5.33        8.42      1.81 o 
  -7  -4   6       23.44       31.01      1.93 o 
  -6  -4   6       22.86       30.79      2.10 o 
  -5  -4   6       20.90       20.09      1.00 o 
  -4  -4   6      108.04      102.88      2.27 o 
  -3  -4   6       47.12       52.99      1.50 o 
  -2  -4   6        0.05        1.55      0.99 o 
  -1  -4   6       86.52       84.88      1.95 o 
   0  -4   6      237.75      219.53      3.77 o 
   1  -4   6      196.04      191.40      3.48 o 
   2  -4   6        5.29        9.19      1.05 o 
   3  -4   6      176.09      178.83      3.54 o 
   4  -4   6       67.01       64.06      2.18 o 
   5  -4   6        0.27        1.21      0.83 o 
  -7  -3   6        4.65        9.61      1.55 o 
  -6  -3   6       52.85       45.75      2.25 o 
  -5  -3   6       59.08       51.55      1.55 o 
  -4  -3   6      346.25      336.69      5.10 o 
  -3  -3   6       54.09       56.78      1.49 o 
  -2  -3   6      280.66      246.03      3.08 o 
  -1  -3   6        1.01        0.84      0.77 o 
   0  -3   6      327.00      310.40      4.76 o 
   1  -3   6      519.74      528.98      7.41 o 
   2  -3   6      245.94      240.19      4.09 o 
   3  -3   6       27.68       27.45      1.20 o 
   4  -3   6       54.52       56.56      1.79 o 
   5  -3   6        0.47        1.80      0.94 o 
  -7  -2   6        0.61        1.31      1.11 o 
  -6  -2   6       84.63       83.20      3.08 o 
  -5  -2   6      160.67      150.99      4.68 o 
  -4  -2   6       20.47       17.21      1.94 o 
  -3  -2   6      136.21      123.41      1.87 o 
  -2  -2   6      105.96       99.52      1.57 o 
  -1  -2   6       25.55       28.38      0.75 o 
   0  -2   6       88.50       77.56      1.29 o 
   1  -2   6        4.00        7.54      0.95 o 
   2  -2   6      233.92      213.78      3.64 o 
   3  -2   6        1.15        0.59      0.60 o 
   4  -2   6      129.44      126.34      2.74 o 
   5  -2   6       26.24       21.82      1.15 o 
   6  -2   6       20.55       23.41      1.33 o 
  -7  -1   6        0.65        2.16      1.09 o 
  -6  -1   6       81.64       87.71      3.14 o 
  -5  -1   6       44.90       41.61      1.96 o 
  -4  -1   6       50.10       49.48      1.20 o 
  -3  -1   6       61.83       58.00      1.16 o 
  -2  -1   6        0.07        0.30      0.32 o 
  -1  -1   6        0.37        0.92      0.70 o 
   0  -1   6        0.52        0.85      0.30 o 
   1  -1   6       30.77       28.53      1.02 o 
   2  -1   6       30.80       33.95      1.99 o 
   3  -1   6       84.23       81.42      1.95 o 
   4  -1   6       79.87       79.52      2.00 o 
   5  -1   6       47.15       49.33      1.64 o 
   6  -1   6       63.71       59.61      1.89 o 
   7  -1   6       80.57       74.30      2.23 o 
  -7   0   6       15.18       15.27      1.46 o 
  -6   0   6       28.31       23.19      1.64 o 
  -5   0   6      120.95      103.15      2.31 o 
  -4   0   6        3.26        7.28      1.60 o 
  -3   0   6       84.50       91.05      1.50 o 
  -2   0   6       72.99       67.85      1.61 o 
  -1   0   6      274.87      297.59      3.41 o 
   0   0   6       40.92       55.28      1.01 o 
   1   0   6        6.72       11.68      0.53 o 
   2   0   6        0.08       -0.20      0.39 o 
   3   0   6      141.87      145.79      3.07 o 
   4   0   6        0.11        0.19      0.50 o 
   5   0   6       84.08       75.29      1.98 o 
   6   0   6        0.13        1.49      1.04 o 
   7   0   6      171.28      167.38      3.50 o 
  -7   1   6        4.77        8.69      1.48 o 
  -6   1   6        1.26        0.83      0.70 o 
  -5   1   6       43.68       43.25      1.50 o 
  -4   1   6       31.87       37.28      1.96 o 
  -3   1   6      594.95      556.15      8.74 o 
  -2   1   6       28.95       25.75      0.68 o 
  -1   1   6      272.95      272.99      3.15 o 
   0   1   6      260.64      266.75      3.06 o 
   1   1   6       63.98       64.23      1.06 o 
   2   1   6       27.74       20.90      0.61 o 
   3   1   6       87.71       89.34      1.89 o 
   4   1   6       14.75       13.15      0.79 o 
   5   1   6       46.51       46.47      1.47 o 
   6   1   6        1.33        3.23      0.76 o 
   7   1   6       13.25       12.97      0.90 o 
  -7   2   6        0.83        3.77      1.26 o 
  -6   2   6        7.01        8.77      1.00 o 
  -5   2   6       12.44       11.53      0.90 o 
  -4   2   6      110.05      105.08      2.36 o 
  -3   2   6      185.67      197.09      3.38 o 
  -2   2   6      207.02      217.57      3.49 o 
  -1   2   6       67.01       78.01      1.22 o 
   0   2   6       55.60       68.66      1.13 o 
   1   2   6      813.15      838.17     11.19 o 
   2   2   6      232.80      228.51      2.70 o 
   3   2   6       47.94       60.68      1.03 o 
   4   2   6       18.54       20.21      1.12 o 
   5   2   6      198.59      175.72      3.20 o 
   6   2   6       59.77       58.46      1.72 o 
   7   2   6        1.46        3.04      0.67 o 
   8   2   6        1.73        5.27      0.86 o 
  -6   3   6       31.01       34.70      2.23 o 
  -5   3   6        0.02        0.98      0.85 o 
  -4   3   6        0.18       -0.08      0.57 o 
  -3   3   6        6.18        9.05      1.72 o 
  -2   3   6      104.05       93.65      2.03 o 
  -1   3   6       38.89       43.28      1.23 o 
   0   3   6     1269.02     1280.28     12.56 o 
   1   3   6        3.00        1.17      0.28 o 
   2   3   6      408.72      385.95      4.21 o 
   3   3   6       12.76       16.17      0.53 o 
   4   3   6      436.91      416.66      5.89 o 
   5   3   6       29.60       35.31      2.42 o 
   6   3   6        3.53        6.81      0.71 o 
   7   3   6        3.36        5.60      0.77 o 
   8   3   6       41.20       38.48      1.98 o 
  -6   4   6        6.07        6.09      1.00 o 
  -5   4   6        0.14        0.91      0.74 o 
  -4   4   6       18.06       16.73      1.01 o 
  -3   4   6      130.72      124.65      2.64 o 
  -2   4   6       22.63       19.86      1.00 o 
  -1   4   6      130.23      129.78      2.46 o 
   0   4   6        1.32        0.83      0.69 o 
   1   4   6      175.84      149.80      1.95 o 
   2   4   6      195.79      181.95      2.30 o 
   3   4   6      613.19      619.52      6.45 o 
   4   4   6       11.73       12.38      0.52 o 
   5   4   6      195.41      170.41      3.00 o 
   6   4   6      267.47      267.03      4.31 o 
   7   4   6      364.90      333.64      7.25 o 
   8   4   6       16.28       17.15      1.61 o 
  -5   5   6       16.15       17.17      1.11 o 
  -4   5   6       26.51       26.53      1.26 o 
  -3   5   6        0.06       -0.18      0.95 o 
  -2   5   6       40.66       36.70      1.68 o 
  -1   5   6       24.23       18.25      0.99 o 
   0   5   6      191.54      207.04      3.77 o 
   1   5   6        1.62        1.25      0.33 o 
   2   5   6       56.41       69.20      1.20 o 
   3   5   6       45.00       39.74      0.89 o 
   4   5   6      247.40      238.82      2.95 o 
   5   5   6      578.01      571.14      6.18 o 
   6   5   6        2.88        5.86      0.60 o 
   7   5   6      263.50      249.40      6.21 o 
   8   5   6       16.54       14.94      1.41 o 
  -5   6   6        4.30       11.09      2.95 o 
  -4   6   6        9.70       10.43      1.55 o 
  -3   6   6       76.53       68.01      2.05 o 
  -2   6   6       27.31       20.38      1.11 o 
  -1   6   6        4.46        8.50      0.94 o 
   0   6   6        4.61       10.48      0.94 o 
   1   6   6        1.94        2.55      0.98 o 
   2   6   6        2.47        3.85      0.61 o 
   3   6   6        0.38        1.37      0.33 o 
   4   6   6       13.64       14.69      0.59 o 
   5   6   6      127.33      119.84      1.85 o 
   6   6   6        2.58        4.18      0.66 o 
   7   6   6       11.60       15.57      1.36 o 
   8   6   6       31.81       34.49      2.09 o 
  -4   7   6       19.65       18.90      1.16 o 
  -3   7   6       43.09       45.67      1.66 o 
  -2   7   6       68.02       70.10      1.97 o 
  -1   7   6       19.46       18.72      1.07 o 
   0   7   6       67.42       68.28      1.83 o 
   1   7   6      110.81      103.59      2.23 o 
   2   7   6        0.25        0.17      0.48 o 
   3   7   6      183.95      171.96      2.36 o 
   4   7   6       11.89       12.20      0.56 o 
   5   7   6      118.11      115.03      2.33 o 
   6   7   6       24.51       24.43      1.05 o 
   7   7   6       30.72       27.24      1.16 o 
   8   7   6        0.08        0.76      1.02 o 
  -3   8   6       12.48       13.28      1.06 o 
  -2   8   6       29.61       28.68      2.19 o 
  -1   8   6       10.42       11.18      0.98 o 
   0   8   6       70.62       69.21      1.89 o 
   1   8   6        2.80        4.62      0.79 o 
   2   8   6      104.84       96.00      2.20 o 
   3   8   6        5.87       10.82      0.91 o 
   4   8   6       25.42       23.70      1.02 o 
   5   8   6       43.80       42.13      1.38 o 
   6   8   6        4.66        8.08      0.84 o 
   7   8   6       51.07       49.48      1.62 o 
   8   8   6       11.57       11.65      1.40 o 
  -2   9   6        0.21        0.91      0.97 o 
  -1   9   6        1.52        3.40      1.21 o 
   0   9   6        6.74        8.11      0.94 o 
   1   9   6      116.87      112.90      2.53 o 
   2   9   6       17.33       14.15      0.99 o 
   3   9   6      228.24      226.93      5.49 o 
   4   9   6       79.78       82.21      1.99 o 
   5   9   6        5.66        3.78      0.70 o 
   6   9   6       45.42       45.65      1.53 o 
   7   9   6       31.59       30.22      1.31 o 
   8   9   6       14.44       18.60      1.27 o 
  -1  10   6        0.97        1.91      1.29 o 
   0  10   6       12.11       15.39      0.99 o 
   1  10   6       60.81       53.80      1.68 o 
   2  10   6       14.20       13.55      1.27 o 
   3  10   6        0.26        1.19      1.00 o 
   4  10   6       44.26       48.40      2.34 o 
   5  10   6       37.54       36.68      1.38 o 
   6  10   6       50.61       50.20      1.72 o 
   7  10   6       17.64       19.54      1.17 o 
   1  11   6       17.72       17.61      1.47 o 
   2  11   6        2.66        5.80      1.19 o 
   3  11   6        0.12        1.02      1.15 o 
   4  11   6       63.98       65.89      2.78 o 
   5  11   6        0.04        0.66      0.98 o 
   6  11   6       25.26       29.21      1.31 o 
  -3  -7   7        3.08        5.52      1.38 o 
  -2  -7   7       38.44       40.75      2.48 o 
  -1  -7   7       13.08       14.59      1.67 o 
  -5  -6   7        9.05       13.84      0.95 o 
  -4  -6   7        1.24        3.73      0.74 o 
  -3  -6   7       75.51       75.42      3.23 o 
  -2  -6   7        5.27        5.89      1.44 o 
  -1  -6   7       22.20       22.99      1.86 o 
   0  -6   7        7.69       12.61      1.84 o 
   1  -6   7       15.86       16.07      1.96 o 
  -6  -5   7        0.89        3.71      1.06 o 
  -5  -5   7        3.61        3.12      0.98 o 
  -4  -5   7        8.76       10.59      0.79 o 
  -3  -5   7       67.84       63.00      2.79 o 
  -2  -5   7        1.20       -0.63      0.80 o 
  -1  -5   7       85.64       82.11      3.24 o 
   0  -5   7       28.16       27.90      1.26 o 
   1  -5   7        3.91        6.22      0.97 o 
   2  -5   7       10.54       13.22      1.11 o 
   3  -5   7        5.36        6.71      1.02 o 
  -6  -4   7        2.47        1.74      1.08 o 
  -5  -4   7       33.60       28.46      1.19 o 
  -4  -4   7        0.21        0.77      0.63 o 
  -3  -4   7       33.35       31.70      1.17 o 
  -2  -4   7       74.08       69.17      2.78 o 
  -1  -4   7        1.57        1.63      0.56 o 
   0  -4   7        0.24        1.42      1.09 o 
   1  -4   7       38.36       35.93      2.83 o 
   2  -4   7      139.50      132.44      3.97 o 
   3  -4   7        1.78        2.62      0.86 o 
   4  -4   7       10.03       11.25      1.10 o 
  -6  -3   7       51.26       51.89      2.45 o 
  -5  -3   7       23.28       21.59      1.03 o 
  -4  -3   7        1.25        0.94      0.50 o 
  -3  -3   7       11.91       12.64      0.74 o 
  -2  -3   7       10.75       10.62      0.57 o 
  -1  -3   7       14.32       16.91      0.91 o 
   0  -3   7        0.52        0.55      0.69 o 
   1  -3   7       80.52       78.49      2.01 o 
   2  -3   7      263.81      260.65      4.48 o 
   3  -3   7       44.07       41.91      1.56 o 
   4  -3   7        1.86        2.47      0.83 o 
   5  -3   7        0.51        1.14      0.85 o 
  -7  -2   7        5.98        9.34      1.56 o 
  -6  -2   7       18.75       26.69      1.80 o 
  -5  -2   7       21.80       28.77      1.72 o 
  -4  -2   7        1.49        1.07      0.81 o 
  -3  -2   7       41.30       44.57      1.31 o 
  -2  -2   7      142.65      150.10      2.54 o 
  -1  -2   7       15.96       15.56      0.60 o 
   0  -2   7      622.09      605.87      8.26 o 
   1  -2   7       11.94       10.07      0.95 o 
   2  -2   7      115.90      106.54      2.39 o 
   3  -2   7        4.64        7.05      0.87 o 
   4  -2   7        9.30       10.59      0.93 o 
   5  -2   7       12.17       15.26      1.44 o 
  -7  -1   7       31.26       38.18      2.21 o 
  -6  -1   7       34.22       33.41      1.96 o 
  -5  -1   7       78.82       70.28      2.67 o 
  -4  -1   7        9.42       10.86      0.77 o 
  -3  -1   7      118.42      120.17      1.89 o 
  -2  -1   7       13.40       10.60      0.69 o 
  -1  -1   7      501.06      452.19      5.01 o 
   0  -1   7     1006.23     1008.67     12.80 o 
   1  -1   7       37.59       33.38      1.19 o 
   2  -1   7      164.30      154.50      2.92 o 
   3  -1   7      172.39      158.42      3.09 o 
   4  -1   7       71.21       72.51      1.98 o 
   5  -1   7        1.67        2.65      0.73 o 
   6  -1   7        0.39        0.64      0.76 o 
  -7   0   7        9.40       12.63      1.70 o 
  -6   0   7       58.08       57.18      2.63 o 
  -5   0   7       34.56       35.83      1.33 o 
  -4   0   7       74.75       76.39      1.90 o 
  -3   0   7        4.26        4.20      0.71 o 
  -2   0   7        7.60       10.56      0.53 o 
  -1   0   7      196.02      175.37      2.34 o 
   0   0   7        1.02        1.48      0.35 o 
   1   0   7       71.45       70.84      1.67 o 
   2   0   7       12.55       17.05      0.90 o 
   3   0   7      402.33      408.53      6.15 o 
   4   0   7       31.27       31.72      1.27 o 
   5   0   7      126.94      117.92      2.67 o 
   6   0   7       23.70       22.66      1.18 o 
   7   0   7        6.63        9.69      0.96 o 
  -6   1   7       12.22       12.60      0.98 o 
  -5   1   7        0.01        0.04      0.99 o 
  -4   1   7        5.80        6.41      1.02 o 
  -3   1   7        4.51        3.27      0.68 o 
  -2   1   7       74.35       55.38      1.10 o 
  -1   1   7      653.22      658.26      6.88 o 
   0   1   7       17.13       23.56      0.69 o 
   1   1   7       83.03       91.26      1.41 o 
   2   1   7      110.77      110.22      3.32 o 
   3   1   7       15.53       14.49      0.83 o 
   4   1   7      204.92      184.64      6.77 o 
   5   1   7       63.12       58.35      2.59 o 
   6   1   7      129.63      118.03      2.71 o 
   7   1   7        0.66        2.66      0.80 o 
  -6   2   7       24.22       26.01      1.95 o 
  -5   2   7        1.55        1.91      0.75 o 
  -4   2   7       86.89       85.01      2.14 o 
  -3   2   7       12.01        9.14      1.17 o 
  -2   2   7        0.50       -0.73      0.48 o 
  -1   2   7       55.19       62.78      1.12 o 
   0   2   7       10.08       17.32      0.61 o 
   1   2   7       21.23       27.30      0.71 o 
   2   2   7        7.10        8.43      0.84 o 
   3   2   7       20.32       15.64      1.21 o 
   4   2   7       96.31       93.12      2.10 o 
   5   2   7       38.73       41.64      1.42 o 
   6   2   7      150.72      147.33      3.03 o 
   7   2   7        3.45        3.56      0.84 o 
  -6   3   7       20.84       21.78      1.34 o 
  -5   3   7       51.11       52.07      1.78 o 
  -4   3   7      147.02      141.98      2.99 o 
  -3   3   7       54.08       62.03      1.75 o 
  -2   3   7      123.08      112.12      2.33 o 
  -1   3   7       35.78       35.94      1.18 o 
   0   3   7       21.20       22.54      1.46 o 
   1   3   7      191.73      190.73      2.41 o 
   2   3   7      236.59      265.24      3.51 o 
   3   3   7       41.04       50.33      1.01 o 
   4   3   7        6.29        5.02      0.68 o 
   5   3   7        3.94        5.38      0.76 o 
   6   3   7      176.33      164.61      3.23 o 
   7   3   7        5.08        5.98      1.95 o 
   8   3   7        4.54        8.22      1.25 o 
  -5   4   7       49.09       44.74      1.67 o 
  -4   4   7       18.42       18.68      1.08 o 
  -3   4   7      112.03      110.10      2.52 o 
  -2   4   7       17.90       16.29      0.97 o 
  -1   4   7      512.05      508.12      7.04 o 
   0   4   7       34.73       36.05      1.19 o 
   1   4   7      691.50      715.00     12.94 o 
   2   4   7       69.22       61.41      1.14 o 
   3   4   7      199.24      187.56      2.45 o 
   4   4   7      163.53      161.56      2.90 o 
   5   4   7        8.01        8.77      0.70 o 
   6   4   7       17.67       20.80      0.98 o 
   7   4   7       41.77       39.89      1.42 o 
   8   4   7        1.08        1.99      1.21 o 
  -5   5   7        0.01        1.48      0.91 o 
  -4   5   7        1.06        1.10      0.77 o 
  -3   5   7       68.78       57.55      1.98 o 
  -2   5   7       60.36       51.33      1.63 o 
  -1   5   7      488.06      463.90      6.65 o 
   0   5   7        0.67        3.28      0.63 o 
   1   5   7      193.89      170.86      2.94 o 
   2   5   7        6.38        7.23      0.46 o 
   3   5   7      397.27      392.75      4.44 o 
   4   5   7      200.54      197.55      2.61 o 
   5   5   7       48.60       50.91      1.43 o 
   6   5   7      120.15      125.95      2.57 o 
   8   5   7       23.73       28.46      1.99 o 
  -4   6   7        0.80        1.47      1.16 o 
  -3   6   7       54.89       56.76      1.87 o 
  -2   6   7       82.86       79.29      2.37 o 
  -1   6   7       13.67       10.61      1.07 o 
   0   6   7       58.94       67.10      1.77 o 
   1   6   7      236.18      218.77      3.63 o 
   2   6   7      152.88      155.27      3.40 o 
   3   6   7      106.50       97.76      1.62 o 
   4   6   7      141.10      143.75      2.60 o 
   5   6   7      100.93       82.84      1.49 o 
   6   6   7      174.63      160.09      4.48 o 
   7   6   7       78.90       77.95      3.03 o 
   8   6   7        2.98        4.75      1.13 o 
  -4   7   7       11.37       13.97      1.74 o 
  -3   7   7        5.94        8.06      1.03 o 
  -2   7   7        0.36        0.70      0.68 o 
  -1   7   7        5.34        8.21      1.99 o 
   0   7   7       34.63       29.60      1.24 o 
   1   7   7        1.68        0.38      0.86 o 
   2   7   7        0.49       -0.28      0.54 o 
   3   7   7        3.97        6.41      0.48 o 
   4   7   7      542.84      495.80      5.53 o 
   5   7   7       20.89       22.99      1.12 o 
   6   7   7      146.08      150.63      4.04 o 
   7   7   7        0.01        0.07      0.92 o 
   8   7   7       89.25       86.84      3.45 o 
  -3   8   7        0.24        0.82      2.20 o 
  -2   8   7        0.35        0.60      0.75 o 
  -1   8   7       19.40       18.09      1.83 o 
   0   8   7        0.01       -0.78      1.15 o 
   1   8   7       60.43       64.46      2.67 o 
   2   8   7       17.00       19.54      1.58 o 
   3   8   7       39.79       38.20      1.25 o 
   4   8   7       17.58       17.60      0.91 o 
   5   8   7       43.63       43.09      1.38 o 
   6   8   7       54.84       51.61      1.58 o 
   7   8   7       54.33       54.55      2.49 o 
   8   8   7        3.93        6.31      1.28 o 
  -2   9   7        1.14        3.33      0.92 o 
  -1   9   7        2.45        5.32      2.07 o 
   0   9   7       16.03       17.61      1.03 o 
   1   9   7        4.92        8.67      1.45 o 
   2   9   7        4.43        8.02      0.91 o 
   3   9   7      108.80       99.30      3.26 o 
   4   9   7       35.58       39.71      2.00 o 
   5   9   7       12.20       13.11      1.04 o 
   6   9   7       11.05       11.43      0.86 o 
   7   9   7        3.71        6.64      0.88 o 
  -1  10   7        1.31        5.00      2.27 o 
   0  10   7       10.18       12.97      1.35 o 
   1  10   7        1.81        3.33      0.84 o 
   2  10   7        0.62        0.95      1.06 o 
   3  10   7       19.56       16.49      1.45 o 
   4  10   7       48.65       45.84      2.22 o 
   5  10   7        6.25       11.81      1.55 o 
   6  10   7       13.61       14.20      1.51 o 
   7  10   7        0.35        0.67      0.77 o 
   1  11   7        0.39        1.46      1.13 o 
   2  11   7       31.54       32.97      1.98 o 
   3  11   7        0.30       -1.00      1.04 o 
   4  11   7        4.41        6.74      1.39 o 
   5  11   7        0.12       -1.06      1.11 o 
   6  11   7       10.42       14.82      1.47 o 
  -3  -6   8       22.32       28.17      1.99 o 
  -2  -6   8        0.62        0.88      1.20 o 
  -1  -6   8       11.00       13.56      1.52 o 
  -4  -5   8       12.98       14.49      0.88 o 
  -3  -5   8       46.36       48.97      2.53 o 
  -2  -5   8        4.05        6.81      1.35 o 
  -1  -5   8       39.64       45.13      2.46 o 
   0  -5   8        1.17        0.95      1.20 o 
   1  -5   8       54.86       56.72      1.90 o 
   2  -5   8        5.85       10.75      1.11 o 
  -5  -4   8        0.28        2.83      1.74 o 
  -4  -4   8       92.78       84.41      2.51 o 
  -3  -4   8       21.72       20.73      0.99 o 
  -2  -4   8       78.38       83.51      3.24 o 
  -1  -4   8        0.29        2.13      1.24 o 
   0  -4   8       26.38       28.19      1.36 o 
   1  -4   8      154.53      159.96      3.36 o 
   2  -4   8       23.87       27.57      1.36 o 
   3  -4   8        3.43        6.08      0.99 o 
  -6  -3   8       16.79       19.20      1.57 o 
  -5  -3   8        5.67        7.81      1.30 o 
  -4  -3   8       40.62       35.59      1.27 o 
  -3  -3   8        3.50        5.60      1.38 o 
  -2  -3   8       77.69       74.35      1.88 o 
  -1  -3   8        8.41       11.60      0.86 o 
   0  -3   8       41.00       41.17      1.44 o 
   1  -3   8        4.97        8.01      0.96 o 
   2  -3   8        2.26        2.59      0.78 o 
   3  -3   8       29.08       33.62      1.47 o 
   4  -3   8        4.98        8.88      1.11 o 
  -6  -2   8       13.73       13.75      1.40 o 
  -5  -2   8       17.91       16.63      1.45 o 
  -4  -2   8       44.31       43.78      2.05 o 
  -3  -2   8       13.20       13.17      0.77 o 
  -2  -2   8       96.34       91.67      2.06 o 
  -1  -2   8        9.12       10.17      0.77 o 
   0  -2   8       28.39       26.83      1.16 o 
   1  -2   8      122.94      110.82      2.47 o 
   2  -2   8        0.10        0.68      0.61 o 
   3  -2   8        0.47        1.63      0.71 o 
   4  -2   8       10.87       10.15      0.98 o 
   5  -2   8        5.24        4.08      0.96 o 
  -6  -1   8       11.41       10.91      1.30 o 
  -5  -1   8        4.18        6.53      1.28 o 
  -4  -1   8       56.00       56.18      2.30 o 
  -3  -1   8       12.92       15.39      0.65 o 
  -2  -1   8       18.30       18.93      0.71 o 
  -1  -1   8       37.15       36.92      0.96 o 
   0  -1   8      121.84      103.99      2.26 o 
   1  -1   8       87.80       90.44      2.14 o 
   2  -1   8       22.45       22.67      1.10 o 
   3  -1   8       13.21        9.47      1.34 o 
   4  -1   8       10.38       12.92      0.96 o 
   5  -1   8       14.00       15.13      1.32 o 
  -6   0   8        1.97        3.85      1.23 o 
  -5   0   8        0.30        1.39      1.03 o 
  -4   0   8       11.12        9.84      1.31 o 
  -3   0   8       17.46       15.65      0.88 o 
  -2   0   8      112.95      108.31      1.78 o 
  -1   0   8      128.02      130.48      1.98 o 
   0   0   8        0.76        2.60      0.64 o 
   1   0   8       95.72       99.89      2.19 o 
   2   0   8       28.33       19.56      0.99 o 
   3   0   8        1.57        1.57      0.61 o 
   4   0   8        3.09        0.65      0.58 o 
   5   0   8       12.22       10.75      0.89 o 
   6   0   8        1.82        1.41      0.72 o 
  -6   1   8       21.56       24.24      1.77 o 
  -5   1   8        3.94        7.12      0.90 o 
  -4   1   8       21.35       17.19      2.20 o 
  -3   1   8        1.72        1.89      0.71 o 
  -2   1   8       97.99      100.84      2.16 o 
  -1   1   8      279.05      289.57      3.51 o 
   0   1   8        2.26        4.00      0.94 o 
   1   1   8      267.15      268.39      4.21 o 
   2   1   8      170.79      168.14      3.06 o 
   3   1   8       12.79       16.53      0.92 o 
   4   1   8        2.81        4.63      0.84 o 
   5   1   8        4.63        6.56      1.22 o 
   6   1   8        2.86        3.72      1.90 o 
   7   1   8        0.03        0.98      1.46 o 
  -6   2   8       13.53       16.04      1.08 o 
  -5   2   8       35.58       36.84      1.49 o 
  -4   2   8       15.94       15.40      0.97 o 
  -3   2   8       18.39       18.73      1.01 o 
  -2   2   8        9.00        8.83      0.80 o 
  -1   2   8       36.78       33.01      1.12 o 
   0   2   8      399.38      382.08      4.36 o 
   1   2   8       56.73       58.05      1.14 o 
   2   2   8      122.74      123.47      2.43 o 
   3   2   8       18.71       13.19      0.83 o 
   4   2   8      187.36      166.33      3.16 o 
   5   2   8       28.68       22.44      1.08 o 
   6   2   8       17.17       17.65      1.04 o 
   7   2   8        3.41        6.24      0.89 o 
  -5   3   8       22.77       21.28      1.25 o 
  -4   3   8        0.50        0.55      0.75 o 
  -3   3   8       58.00       51.67      1.64 o 
  -2   3   8       39.77       49.91      1.54 o 
  -1   3   8       66.39       53.89      1.50 o 
   0   3   8        2.56        2.71      0.66 o 
   1   3   8      239.46      239.96      2.98 o 
   2   3   8       68.82       64.99      1.21 o 
   3   3   8      537.33      488.27      6.85 o 
   4   3   8       15.07       15.27      0.91 o 
   5   3   8      284.80      261.86      4.43 o 
   6   3   8      112.64      115.30      2.63 o 
   7   3   8       82.89       72.57      2.07 o 
  -5   4   8       18.49       20.51      1.24 o 
  -4   4   8       12.27       12.60      1.31 o 
  -3   4   8       28.05       22.78      1.21 o 
  -2   4   8        9.40        8.76      0.87 o 
  -1   4   8       19.12       16.60      0.92 o 
   0   4   8       89.47       91.86      2.01 o 
   1   4   8      169.31      159.62      2.20 o 
   2   4   8       69.54       69.41      1.28 o 
   3   4   8       78.86       74.60      1.76 o 
   4   4   8        6.93        8.56      0.71 o 
   5   4   8      764.00      714.03     12.28 o 
   6   4   8       31.22       27.13      1.26 o 
   7   4   8       42.21       44.75      3.82 o 
  -5   5   8       35.33       38.76      1.67 o 
  -4   5   8        0.17        1.62      0.85 o 
  -3   5   8      110.54      111.38      2.69 o 
  -2   5   8       80.89       67.35      1.92 o 
  -1   5   8        0.18        0.08      0.58 o 
   0   5   8        9.09        9.49      1.08 o 
   1   5   8      116.26      124.67      2.46 o 
   2   5   8        2.71        4.85      0.61 o 
   3   5   8      156.45      151.77      2.20 o 
   4   5   8        3.38        4.09      0.65 o 
   5   5   8      144.21      144.60      2.86 o 
   6   5   8        9.71       11.97      0.87 o 
   7   5   8       12.15       14.90      0.94 o 
   8   5   8        0.52       -0.16      0.98 o 
  -4   6   8       26.65       24.64      1.31 o 
  -3   6   8        0.01        2.95      0.77 o 
  -2   6   8       74.64       81.17      2.21 o 
  -1   6   8      119.22      109.36      3.27 o 
   0   6   8       93.99       88.84      2.13 o 
   1   6   8      169.87      161.70      2.99 o 
   2   6   8      115.31      123.90      2.47 o 
   3   6   8      474.23      475.76      5.35 o 
   4   6   8        2.01        2.52      0.48 o 
   5   6   8       15.06       14.70      0.81 o 
   6   6   8        0.13        0.37      0.52 o 
   8   6   8        0.53        1.22      1.13 o 
  -3   7   8        8.68       11.34      1.50 o 
  -2   7   8       74.94       62.67      1.95 o 
  -1   7   8       26.42       25.34      1.22 o 
   0   7   8      153.52      147.69      3.01 o 
   1   7   8        2.62        2.66      0.64 o 
   2   7   8      190.44      196.61      3.49 o 
   3   7   8       64.95       58.19      1.61 o 
   4   7   8        2.50        4.70      0.64 o 
   5   7   8        0.57        1.25      0.43 o 
   6   7   8       42.96       39.43      2.00 o 
   7   7   8       19.43       17.60      1.49 o 
   8   7   8       18.14       18.57      1.61 o 
  -2   8   8        3.27        5.40      0.93 o 
  -1   8   8        4.86        6.55      0.93 o 
   0   8   8       21.35       19.02      1.07 o 
   1   8   8        2.93        5.53      0.84 o 
   2   8   8        0.78        0.97      0.62 o 
   3   8   8       39.67       41.44      1.61 o 
   4   8   8       12.41       12.66      1.42 o 
   5   8   8       56.63       63.36      1.71 o 
   6   8   8       56.17       53.77      1.63 o 
   7   8   8       11.48       14.03      1.43 o 
  -1   9   8        1.13        2.43      1.38 o 
   0   9   8        0.78        0.99      0.78 o 
   1   9   8        0.01        1.42      0.63 o 
   2   9   8       28.75       28.80      1.88 o 
   3   9   8       18.88       18.88      0.98 o 
   4   9   8       50.68       43.13      2.09 o 
   5   9   8      171.54      170.98      4.58 o 
   6   9   8       18.93       24.19      1.14 o 
   7   9   8        7.51        9.82      1.20 o 
   0  10   8        0.26        1.86      1.13 o 
   1  10   8        0.21        0.66      2.12 o 
   2  10   8        2.39        4.76      2.50 o 
   3  10   8       49.44       42.45      2.22 o 
   4  10   8        0.14        2.28      1.04 o 
   5  10   8        7.71        9.81      1.53 o 
   6  10   8        5.54        7.63      0.93 o 
   2  11   8        5.19        6.39      1.44 o 
   3  11   8       15.11       17.72      1.63 o 
   4  11   8        0.08        0.91      1.17 o 
   5  11   8        3.13        8.25      1.53 o 
  -2  -5   9        8.05       12.05      1.45 o 
  -1  -5   9        0.00        0.75      1.11 o 
  -4  -4   9        7.50       11.84      1.19 o 
  -3  -4   9        2.15        8.02      1.31 o 
  -2  -4   9       14.44       19.38      1.66 o 
  -1  -4   9       31.78       32.82      2.09 o 
   0  -4   9       38.96       43.83      1.61 o 
   1  -4   9        1.29        4.39      2.29 o 
   2  -4   9       10.58       12.34      1.13 o 
  -5  -3   9        0.28        3.50      1.04 o 
  -4  -3   9       44.62       46.46      2.07 o 
  -3  -3   9        1.08        5.58      1.03 o 
  -2  -3   9       95.31      101.87      3.55 o 
  -1  -3   9        8.19        9.48      0.97 o 
   0  -3   9      104.27       97.54      2.42 o 
   1  -3   9        0.03        1.27      0.77 o 
   2  -3   9       26.18       26.84      1.41 o 
   3  -3   9       20.34       20.65      2.02 o 
  -5  -2   9       27.03       22.44      1.68 o 
  -4  -2   9       38.91       38.69      1.96 o 
  -3  -2   9       68.53       75.76      1.91 o 
  -2  -2   9       21.00       19.88      0.97 o 
  -1  -2   9       54.48       53.30      2.49 o 
   0  -2   9      160.74      164.69      3.26 o 
   1  -2   9        0.71       -0.67      0.62 o 
   2  -2   9      113.67      114.39      2.69 o 
   3  -2   9        5.09        6.34      1.01 o 
   4  -2   9       66.08       65.30      3.28 o 
  -5  -1   9       39.65       36.45      2.04 o 
  -4  -1   9        0.17        4.06      1.03 o 
  -3  -1   9       37.53       27.98      1.13 o 
  -2  -1   9        0.33        0.73      0.51 o 
  -1  -1   9       32.70       36.90      1.31 o 
   0  -1   9        7.69        7.99      0.88 o 
   1  -1   9        0.97        1.59      0.63 o 
   2  -1   9       10.61       11.58      0.85 o 
   3  -1   9       34.47       36.04      1.44 o 
   4  -1   9       12.15       13.95      1.02 o 
   5  -1   9       49.28       47.19      1.79 o 
  -5   0   9       19.28       21.08      1.64 o 
  -4   0   9        3.91        4.76      1.32 o 
  -3   0   9       18.63       21.29      1.22 o 
  -2   0   9        1.07        1.56      0.88 o 
  -1   0   9      167.10      167.30      2.43 o 
   0   0   9       12.03       11.78      0.95 o 
   1   0   9        0.29       -0.76      0.52 o 
   2   0   9        9.70       10.55      0.82 o 
   3   0   9        0.72        0.30      0.61 o 
   4   0   9       19.18       17.56      1.12 o 
   5   0   9       47.29       41.83      1.61 o 
  -5   1   9        5.14        4.45      1.22 o 
  -4   1   9        8.78       10.73      0.94 o 
  -3   1   9        0.39        1.15      0.66 o 
  -2   1   9       28.60       23.58      1.07 o 
  -1   1   9       43.70       40.94      1.34 o 
   0   1   9      281.86      278.60      4.41 o 
   1   1   9       62.26       58.51      1.64 o 
   2   1   9       10.03       13.17      0.87 o 
   3   1   9        3.74        4.25      0.91 o 
   4   1   9       18.19       18.48      1.06 o 
   5   1   9       20.28       18.34      1.59 o 
   6   1   9        0.48        1.14      0.79 o 
  -5   2   9        0.22        2.17      0.86 o 
  -4   2   9        3.07        9.50      1.07 o 
  -3   2   9       34.33       38.96      1.44 o 
  -2   2   9      148.73      144.67      2.89 o 
  -1   2   9       65.29       57.71      1.68 o 
   0   2   9      176.51      184.86      2.54 o 
   1   2   9      139.39      128.88      2.54 o 
   2   2   9        0.01       -0.50      0.50 o 
   3   2   9        0.08        0.82      0.57 o 
   4   2   9        5.90        9.12      0.91 o 
   5   2   9        1.00        1.32      0.95 o 
   6   2   9        2.80        7.83      2.23 o 
  -5   3   9        6.76       11.43      1.14 o 
  -4   3   9        1.74        2.72      1.22 o 
  -3   3   9      116.22      113.20      2.62 o 
  -2   3   9      185.94      183.37      3.41 o 
  -1   3   9      115.25      130.06      2.64 o 
   0   3   9        2.96        2.90      0.66 o 
   1   3   9      236.81      232.88      3.00 o 
   2   3   9        4.64        3.99      0.67 o 
   3   3   9        6.60        7.25      0.80 o 
   4   3   9       16.79       10.32      1.38 o 
   5   3   9       46.51       52.28      1.68 o 
   6   3   9        0.01       -0.06      0.63 o 
   7   3   9        2.32        5.53      0.86 o 
  -4   4   9        1.04        2.64      0.89 o 
  -3   4   9       42.82       41.49      1.57 o 
  -2   4   9        4.15        5.11      0.87 o 
  -1   4   9       67.28       55.94      1.63 o 
   0   4   9        2.18        1.58      1.03 o 
   1   4   9      227.94      219.86      7.74 o 
   2   4   9       21.17       22.00      0.75 o 
   3   4   9      160.04      163.01      3.03 o 
   4   4   9       24.50       26.84      1.16 o 
   5   4   9       81.24       70.56      1.92 o 
   6   4   9       11.51       12.61      0.93 o 
   7   4   9        0.01        0.71      0.69 o 
  -4   5   9        9.21       10.19      1.19 o 
  -3   5   9        1.69        1.24      0.89 o 
  -2   5   9        5.47        5.86      1.08 o 
  -1   5   9       48.46       42.58      1.49 o 
   0   5   9       13.53       12.60      0.85 o 
   1   5   9       77.21       70.04      1.80 o 
   2   5   9      201.98      204.06      3.47 o 
   3   5   9      205.80      175.22      4.86 o 
   4   5   9      285.11      269.08      7.84 o 
   5   5   9       16.79       18.35      0.97 o 
   6   5   9       11.07        9.74      0.80 o 
   7   5   9       86.67       86.03      2.27 o 
  -3   6   9        9.08       13.55      1.95 o 
  -2   6   9        0.04       -0.24      0.67 o 
  -1   6   9       13.97       14.34      0.98 o 
   0   6   9       85.53       78.23      2.02 o 
   1   6   9        1.88        2.40      1.37 o 
   2   6   9      108.01       97.38      2.19 o 
   3   6   9        0.56        0.98      0.60 o 
   4   6   9      399.39      387.90      5.82 o 
   5   6   9        8.36       11.11      0.77 o 
   6   6   9       86.56       87.25      2.16 o 
   7   6   9        7.49       10.82      1.30 o 
  -3   7   9        1.67        2.33      0.82 o 
  -2   7   9        0.00        0.09      0.67 o 
  -1   7   9       10.68        7.79      1.03 o 
   0   7   9       40.10       40.56      1.49 o 
   1   7   9        0.12        0.41      0.64 o 
   2   7   9       49.03       50.37      1.90 o 
   3   7   9       19.72       19.37      1.43 o 
   4   7   9       80.98       81.64      1.77 o 
   5   7   9       11.21       13.63      1.07 o 
   7   7   9       11.02        9.10      1.39 o 
  -2   8   9        8.26       14.57      1.15 o 
  -1   8   9       25.83       28.07      1.32 o 
   0   8   9       24.66       21.43      1.25 o 
   1   8   9       16.09       17.17      1.00 o 
   2   8   9       32.38       33.66      1.31 o 
   3   8   9       68.07       66.30      1.80 o 
   4   8   9       38.71       42.38      1.40 o 
   5   8   9        0.32        0.74      0.59 o 
   6   8   9        0.00        0.47      0.81 o 
   7   8   9        1.54        5.84      1.20 o 
  -1   9   9        8.08       11.59      1.20 o 
   0   9   9        0.02        1.34      0.97 o 
   1   9   9       13.25       15.83      1.01 o 
   2   9   9       83.75       76.54      2.05 o 
   3   9   9        0.27        1.37      0.66 o 
   4   9   9       16.70       16.03      1.45 o 
   5   9   9       16.68       19.15      1.47 o 
   6   9   9        7.29       10.25      1.12 o 
   1  10   9        0.74        2.28      0.78 o 
   2  10   9        5.75       10.99      0.94 o 
   3  10   9        8.13        9.60      1.49 o 
   4  10   9      126.90      141.51      4.30 o 
   5  10   9        1.86        4.43      1.28 o 
  -3  -3  10        8.21       12.23      1.23 o 
  -2  -3  10       22.81       22.66      1.66 o 
  -1  -3  10       37.68       35.76      1.40 o 
   0  -3  10       14.44       15.86      1.03 o 
   1  -3  10        3.69        6.59      2.13 o 
  -2  -2  10       15.93       18.72      1.01 o 
  -1  -2  10       24.60       25.57      1.20 o 
   0  -2  10        4.07        7.24      1.13 o 
   1  -2  10        9.72       11.07      0.95 o 
   2  -2  10        4.97        6.77      1.00 o 
   3  -2  10       53.24       52.19      1.91 o 
  -4  -1  10        3.59        7.32      1.36 o 
  -3  -1  10       12.42       13.03      1.23 o 
  -2  -1  10        0.48        4.54      1.00 o 
  -1  -1  10       56.00       61.35      2.18 o 
   0  -1  10       25.60       23.34      1.13 o 
   1  -1  10       38.21       41.44      1.54 o 
   2  -1  10        0.35        0.84      0.73 o 
   3  -1  10       69.06       68.07      2.66 o 
   4  -1  10        0.01        0.44      0.82 o 
  -4   0  10       14.00       12.56      1.30 o 
  -3   0  10        0.45        3.38      0.76 o 
  -2   0  10       12.65       21.61      1.04 o 
  -1   0  10      164.72      140.56      4.12 o 
   0   0  10        0.50        0.51      0.59 o 
   1   0  10       58.65       61.45      1.81 o 
   2   0  10        1.49        1.65      0.70 o 
   3   0  10       50.53       45.84      1.65 o 
   4   0  10        1.94        2.93      1.46 o 
  -4   1  10       26.98       32.67      1.41 o 
  -3   1  10        0.00        0.17      0.68 o 
  -2   1  10        8.11        8.07      0.91 o 
  -1   1  10        5.50        6.44      1.23 o 
   0   1  10       20.60       22.85      1.03 o 
   1   1  10        0.16        0.12      0.63 o 
   2   1  10        0.80        2.24      0.66 o 
   3   1  10        9.11       12.17      1.13 o 
   4   1  10      124.73      122.07      2.87 o 
   5   1  10        4.20        7.08      1.85 o 
  -4   2  10       12.21       14.08      1.02 o 
  -3   2  10        3.01        6.50      0.97 o 
  -2   2  10       19.16       23.77      1.16 o 
  -1   2  10      170.87      164.06      3.13 o 
   0   2  10       24.54       23.23      1.61 o 
   1   2  10        6.00        8.91      1.15 o 
   2   2  10        9.38        9.96      0.77 o 
   3   2  10       91.23       79.41      2.08 o 
   4   2  10       97.06       87.14      2.27 o 
   5   2  10        8.93       11.75      1.08 o 
   6   2  10       45.24       43.91      1.71 o 
  -4   3  10        0.90        3.41      0.95 o 
  -3   3  10        5.48        8.52      1.36 o 
  -2   3  10       63.36       52.86      1.71 o 
  -1   3  10      139.56      146.28      2.93 o 
   0   3  10       69.67       72.91      1.85 o 
   1   3  10       11.90        9.53      1.16 o 
   2   3  10        0.10        0.40      0.68 o 
   3   3  10       17.29       15.06      1.81 o 
   4   3  10       20.34       19.41      1.17 o 
   5   3  10       46.52       49.01      1.68 o 
   6   3  10        1.08        3.38      0.80 o 
  -4   4  10       18.43       16.96      1.27 o 
  -3   4  10       71.67       79.94      2.28 o 
  -2   4  10       25.49       24.78      1.22 o 
  -1   4  10       60.57       59.53      1.78 o 
   0   4  10       17.76       14.08      1.66 o 
   1   4  10       32.72       39.11      1.31 o 
   2   4  10       10.40        9.76      1.13 o 
   3   4  10       10.66       12.85      0.82 o 
   4   4  10        9.32        9.90      0.77 o 
   5   4  10        1.82        2.65      1.27 o 
   6   4  10        0.41       -0.04      0.68 o 
  -3   5  10       46.22       50.28      1.80 o 
  -2   5  10        5.56        9.23      0.97 o 
  -1   5  10      106.91      100.20      2.40 o 
   0   5  10      100.72      110.44      2.49 o 
   1   5  10       17.98       16.21      0.94 o 
   2   5  10       19.74       21.75      1.01 o 
   3   5  10        1.00        2.41      0.59 o 
   4   5  10        1.50        3.10      0.84 o 
   5   5  10        1.98        5.03      1.22 o 
   6   5  10        0.23        3.62      0.73 o 
  -3   6  10       11.06       11.66      1.87 o 
  -2   6  10       28.72       23.52      1.24 o 
  -1   6  10        3.24        7.20      0.94 o 
   0   6  10       60.16       56.86      1.74 o 
   1   6  10       11.21       13.57      1.02 o 
   2   6  10       70.17       73.67      1.93 o 
   3   6  10       11.04       11.91      1.20 o 
   4   6  10        8.26       12.49      1.55 o 
   5   6  10        7.20        9.67      0.74 o 
   6   6  10       21.08       22.83      1.09 o 
  -2   7  10       10.15       12.45      1.00 o 
  -1   7  10        6.34        9.13      2.05 o 
   0   7  10        1.81        1.28      0.74 o 
   1   7  10       20.41       21.70      1.10 o 
   2   7  10        9.90        8.79      0.78 o 
   3   7  10       84.28       87.17      2.11 o 
   4   7  10       20.78       21.71      1.45 o 
   5   7  10       10.29       15.10      1.35 o 
   6   7  10       11.76       14.83      1.30 o 
  -1   8  10        7.43        9.74      1.05 o 
   0   8  10        0.52        0.36      1.14 o 
   1   8  10        7.01        7.48      1.87 o 
   2   8  10        4.65        7.35      1.62 o 
   3   8  10      116.37      110.99      2.51 o 
   4   8  10       10.21       10.00      0.86 o 
   6   8  10        0.65        3.95      1.03 o 
   0   9  10        5.75        7.22      1.00 o 
   1   9  10        8.62       10.85      1.24 o 
   2   9  10        0.02        0.69      0.98 o 
   3   9  10      101.88       91.61      2.29 o 
   4   9  10       13.17       11.37      1.37 o 
   2  10  10        0.41        1.73      0.78 o 
   3  10  10        0.37        2.18      1.15 o 
   4  10  10        0.35        1.08      1.17 o 
  -1  -2  11       22.75       24.77      1.29 o 
   0  -2  11        0.27        1.32      0.72 o 
  -2  -1  11       15.45       20.28      1.47 o 
  -1  -1  11       23.40       20.23      1.52 o 
   0  -1  11        0.77        2.55      0.73 o 
   1  -1  11       12.86       15.50      1.05 o 
   2  -1  11       14.77       17.35      1.09 o 
  -3   0  11        8.08       10.45      0.93 o 
  -2   0  11       16.63       20.77      1.61 o 
  -1   0  11       10.45       11.04      1.22 o 
   0   0  11       43.51       39.14      1.45 o 
   1   0  11        2.30        4.91      0.82 o 
   2   0  11       29.17       30.81      1.41 o 
   3   0  11        0.01        1.17      0.77 o 
  -3   1  11        0.06        2.13      0.83 o 
  -2   1  11       73.18       73.38      2.99 o 
  -1   1  11       13.29       13.70      1.37 o 
   0   1  11       33.10       39.97      2.10 o 
   1   1  11        0.03       -0.18      0.58 o 
   2   1  11       68.28       71.96      2.18 o 
   3   1  11        7.72       10.32      1.05 o 
   4   1  11       14.23       17.24      1.99 o 
  -3   2  11       27.09       28.83      1.71 o 
  -2   2  11       60.73       61.85      1.88 o 
  -1   2  11        6.19       12.08      1.26 o 
   0   2  11       21.66       26.38      1.71 o 
   1   2  11        3.41        6.95      1.21 o 
   2   2  11       97.77       99.65      2.41 o 
   3   2  11       38.79       43.36      1.61 o 
   4   2  11        0.65        4.76      0.96 o 
   5   2  11       20.96       19.34      2.56 o 
  -3   3  11       21.36       24.47      1.96 o 
  -2   3  11        3.22        6.18      1.72 o 
  -1   3  11        1.12        1.80      0.70 o 
   0   3  11       12.70       12.75      1.31 o 
   1   3  11       59.35       61.95      2.71 o 
   2   3  11       12.45       10.99      1.22 o 
   3   3  11      106.60      104.71      2.51 o 
   4   3  11        0.26        2.62      0.98 o 
   5   3  11       59.10       52.68      1.81 o 
  -3   4  11        6.08        6.88      1.12 o 
  -2   4  11       10.43       14.06      1.15 o 
  -1   4  11        0.81        1.57      1.30 o 
   0   4  11        1.76        3.39      0.85 o 
   1   4  11       31.71       27.63      1.82 o 
   2   4  11       23.64       23.73      1.66 o 
   3   4  11      188.44      167.24      3.29 o 
   4   4  11        8.24        9.14      0.79 o 
   5   4  11       45.59       44.84      1.62 o 
  -2   5  11       50.85       43.54      1.65 o 
  -1   5  11        0.05        1.35      0.76 o 
   0   5  11        5.22        6.67      0.85 o 
   1   5  11        1.97        4.00      1.55 o 
   2   5  11       40.36       36.26      2.02 o 
   3   5  11       41.46       40.12      2.13 o 
   4   5  11        0.17        1.72      0.90 o 
   5   5  11       29.76       24.13      1.56 o 
   6   5  11      125.65      121.10      2.87 o 
  -2   6  11       42.36       41.74      1.66 o 
  -1   6  11       12.80       10.77      1.39 o 
   0   6  11        0.09        1.18      0.71 o 
   1   6  11        6.33        8.96      0.86 o 
   2   6  11        1.23        1.86      1.00 o 
   3   6  11        8.33        8.64      1.11 o 
   4   6  11        0.03        3.55      0.90 o 
   5   6  11        0.34        1.61      0.68 o 
   6   6  11       54.28       55.79      1.76 o 
  -1   7  11       16.45       19.82      1.15 o 
   0   7  11        0.01        1.13      0.73 o 
   1   7  11        7.60       10.34      0.91 o 
   2   7  11        7.05        6.78      0.88 o 
   3   7  11        3.16        4.42      1.06 o 
   4   7  11        4.55        9.46      1.10 o 
   5   7  11        0.13        1.45      0.95 o 
   0   8  11        1.56        0.72      0.97 o 
   1   8  11        3.64        8.82      1.22 o 
   2   8  11        5.13       10.02      0.97 o 
   3   8  11        7.04       10.83      0.86 o 
   4   8  11        6.12        6.07      1.16 o 
   5   8  11        0.14        4.92      1.06 o 
   1   9  11        2.63        2.99      0.82 o 
   2   9  11       60.12       58.67      1.85 o 
   3   9  11        0.03        1.53      1.41 o 
   4   9  11       29.48       32.85      1.29 o 
  -1   0  12        3.65        4.17      1.32 o 
   0   0  12       42.16       51.87      2.55 o 
   1   0  12        3.92        6.19      1.08 o 
  -1   1  12       35.70       36.46      2.10 o 
   0   1  12        4.54        4.45      1.23 o 
   1   1  12        3.01        8.07      1.43 o 
   2   1  12       13.20       11.91      0.99 o 
  -2   2  12        0.89        2.30      1.26 o 
  -1   2  12       14.27       17.29      1.55 o 
   0   2  12        4.25        6.97      1.29 o 
   1   2  12       76.10       78.09      3.19 o 
   2   2  12        0.06       -0.29      0.99 o 
   3   2  12       26.03       29.14      1.35 o 
  -2   3  12        0.72        2.43      2.01 o 
  -1   3  12       40.45       45.27      2.45 o 
   0   3  12        0.20        1.03      1.16 o 
   1   3  12      150.02      162.46      4.98 o 
   2   3  12        1.46        1.84      1.12 o 
   3   3  12       13.56       16.78      2.40 o 
   4   3  12        5.47        5.09      1.45 o 
  -1   4  12       53.71       54.98      1.82 o 
   0   4  12       11.10       17.19      1.58 o 
   1   4  12       86.30       86.59      3.42 o 
   2   4  12       20.67       22.05      1.70 o 
   3   4  12        4.91       10.92      1.52 o 
   4   4  12        3.53        5.57      0.89 o 
  -1   5  12        7.89       10.50      1.25 o 
   0   5  12        3.22        6.41      0.91 o 
   1   5  12        9.58       11.83      1.32 o 
   2   5  12       62.18       67.76      2.98 o 
   3   5  12        7.75        9.09      1.13 o 
   4   5  12       31.12       39.01      2.17 o 
   0   6  12        0.01        0.70      1.27 o 
   1   6  12        0.22        2.36      1.17 o 
   2   6  12       63.82       59.80      2.78 o 
   3   6  12        2.67        3.03      1.10 o 
   4   6  12       53.57       49.21      2.40 o 
   0   7  12        2.91        4.59      1.04 o 
   1   7  12        0.29        1.03      0.77 o 
   2   7  12       21.85       18.20      1.55 o 
   3   7  12        0.10        3.02      1.19 o 
   4   7  12        7.91       10.37      1.10 o 
   2   8  12        0.55        2.10      0.93 o 
   3   8  12        0.02        2.04      1.12 o 
                                                 
